# Supplementary material for: Sleep loss impairs intestinal stem cell function and gut homeostasis through the modulation of the GABA signalling pathway in Drosophila
Source: Cell Prolif. 2023 Mar 3;56(9):e13437. doi: 10.1111/cpr.13437 (PMC10472530; doi:10.1111/cpr.13437)
Supplement: Supplementary file 7 — Table S3. List of changed gut microbiota between WT and sssP1/sssΔ40 flies by one‐way ANOVA, related to Figures 5 and S3. [file CPR-56-e13437-s003.xlsx]

## Sheet: Phylum
Table S3. List of changed gut microbiota between WT and sssP1/sssΔ40 flies by one-way ANOVA, related to Figure 5 and S3.
raw_rownames[i]	WT1	WT2	WT3	WT4	SSS1	SSS2	SSS3	SSS4	shapiroP	distribution	HomogeneityP	HomogeneityTest	p-value	significant	q-value
Campilobacterota	0.000202722	0.000492519	0.000489865	0.000493722	0.000935642	0.000708146	0.00159221	0.00175423	0.129032	Gaussian(Normal) distribution	0.0707146	Homogeneity	0.0197057	*	0.188131
Acidobacteriota	4.05444e-05	0.000479208	0.000450146	0.000106751	0.00115156	0.00118024	0.00176561	0.000511651	0.344599	Gaussian(Normal) distribution	0.215674	Homogeneity	0.0198032	*	0.188131
Proteobacteria	0.948563	0.972951	0.950272	0.938565	0.926343	0.944709	0.887884	0.854369	0.205941	Gaussian(Normal) distribution	0.128227	Homogeneity	0.0611996	not significant	0.196992
Actinobacteriota	0.00187856	0.00155743	0.00233017	0.00238855	0.00469261	0.00630389	0.00909607	0.00171038	0.0365378	Non-Gaussian distribution	0.00766275	Inhomogeneity	0.0707689	not significant	0.196992
Gemmatimonadota	0.00067574	0.000372717	6.6198e-05	0.000947412	0.00133869	0.00320749	0.00258536	0.000438558	0.145824	Gaussian(Normal) distribution	0.0842532	Homogeneity	0.0783217	not significant	0.196992
Fusobacteriota	0.000175692	1.33113e-05	0	9.34068e-05	0.000561385	0.00224941	0.00167103	5.84744e-05	0.00598459	Non-Gaussian distribution	0.0021818	Inhomogeneity	0.0787246	not significant	0.196992
Nitrospirota	5.40592e-05	1.33113e-05	0	0.000186814	0.00151142	0.000680376	0.0025696	4.38558e-05	0.00719976	Non-Gaussian distribution	0.00196917	Inhomogeneity	0.0830912	not significant	0.196992
Firmicutes	0.0210155	0.00745434	0.0160464	0.0242991	0.0292208	0.0190228	0.0451808	0.0678011	0.190085	Gaussian(Normal) distribution	0.114735	Homogeneity	0.0856668	not significant	0.196992
Sva0485	0	0	0	1.33438e-05	8.6367e-05	5.55409e-05	0.000189173	0	0.00512539	Non-Gaussian distribution	0.00240693	Inhomogeneity	0.0933121	not significant	0.196992
Chloroflexi	0	0	0	2.66877e-05	4.31835e-05	4.16557e-05	0	8.77116e-05	0.0365556	Non-Gaussian distribution	0.139611	Homogeneity	0.105025	not significant	0.199547
Myxococcota	8.10888e-05	0.000159736	0	0.000386971	0.000201523	0.000819228	0.00081975	0.000146186	0.0442873	Non-Gaussian distribution	0.217765	Homogeneity	0.147677	not significant	0.255078
Other	0.000108118	0.000439274	9.26772e-05	0.00062716	0.000187128	0.000555409	0.00245925	0.00105254	0.0123742	Non-Gaussian distribution	0.0559032	Homogeneity	0.197036	not significant	0.290674
Desulfobacterota	0.00121633	0.000772057	0.000609022	0.000427003	0.00195765	0.00119413	0.00411451	0.000438558	0.0106721	Non-Gaussian distribution	0.0316602	Inhomogeneity	0.198882	not significant	0.290674
Bacteroidota	0.0259079	0.0149752	0.0286505	0.0308376	0.0299837	0.0177175	0.0366996	0.0714557	0.0253261	Non-Gaussian distribution	0.0836654	Homogeneity	0.293364	not significant	0.398137
Spirochaetota	0	9.31793e-05	0.000767897	0.000573785	7.19725e-05	0.000402672	0	8.77116e-05	0.0482116	Non-Gaussian distribution	0.261218	Homogeneity	0.330238	not significant	0.418302
Deferribacterota	0	0	1.32396e-05	0	0	0	6.30577e-05	0	1.98452e-05	Non-Gaussian distribution	0.0304401	Inhomogeneity	0.468771	not significant	0.556665
Patescibacteria	1.35148e-05	0.000226292	1.32396e-05	0	8.6367e-05	0.000277704	6.30577e-05	0	0.0231827	Non-Gaussian distribution	0.879789	Homogeneity	0.609891	not significant	0.681643
MBNT15	4.05444e-05	0	0.000198594	2.66877e-05	1.43945e-05	0.000249934	6.30577e-05	4.38558e-05	0.0186097	Non-Gaussian distribution	0.781744	Homogeneity	0.718256	not significant	0.731169
Bdellovibrionota	2.70296e-05	0	0	0	0	0	1.57644e-05	0	0.000192388	Non-Gaussian distribution	0.39815	Homogeneity	0.731169	not significant	0.731169

## Sheet: Class
Table S3. List of changed gut microbiota between WT and sssP1/sssΔ40 flies by one-way ANOVA, related to Figure 5 and S3.
raw_rownames[i]	WT1	WT2	WT3	WT4	SSS1	SSS2	SSS3	SSS4	shapiroP	distribution	HomogeneityP	HomogeneityTest	p-value	significant	q-value
Gammaproteobacteria	0.90668	0.916019	0.911586	0.903191	0.83586	0.87781	0.833354	0.803687	0.127	Gaussian(Normal) distribution	0.0212199	Inhomogeneity	0.00359411	**	0.1222
Campylobacteria	0.000202722	0.000492519	0.000489865	0.000493722	0.000935642	0.000708146	0.00159221	0.00175423	0.129	Gaussian(Normal) distribution	0.0707145	Homogeneity	0.0197058	*	0.267648
Bacilli	0.00095955	0.00145093	0.00320398	0.00136107	0.00899656	0.00373513	0.010641	0.00447329	0.0967	Gaussian(Normal) distribution	0.076138	Homogeneity	0.02525	*	0.267648
Negativicutes	0	0	0	4e-05	8.64e-05	0.000236049	0.000236466	4.39e-05	0.0121	Non-Gaussian distribution	0.0264197	Inhomogeneity	0.0332275	*	0.267648
Acidimicrobiia	0.000567621	0.000266227	2.65e-05	0.000306908	0.00231751	0.00231883	0.00400416	0.000233898	0.0316	Non-Gaussian distribution	0.0106567	Inhomogeneity	0.0483713	*	0.267648
Thermoleophilia	0.000351385	0	2.65e-05	1.33e-05	0.000950037	0.00101362	0.0020809	8.77e-05	0.029	Non-Gaussian distribution	0.0294847	Inhomogeneity	0.0660082	not significant	0.267648
Alphaproteobacteria	0.0418148	0.0568127	0.0386067	0.0353078	0.0902103	0.0668435	0.0542296	0.0506535	0.337	Gaussian(Normal) distribution	0.325102	Homogeneity	0.0694243	not significant	0.267648
Acidobacteriae	1.35e-05	0.000425962	0.000450146	2.67e-05	0.000618963	0.000402672	0.000614812	0.000453177	0.0513	Gaussian(Normal) distribution	0.233678	Homogeneity	0.0694694	not significant	0.267648
MBNT15	5.41e-05	1.33e-05	0	0.000146782	0.000187128	0.000236049	0.000267995	4.39e-05	0.312	Gaussian(Normal) distribution	0.525443	Homogeneity	0.0714611	not significant	0.267648
Fusobacteriia	0.000175692	1.33e-05	0	9.34e-05	0.000561385	0.00224941	0.00167103	5.85e-05	0.00598	Non-Gaussian distribution	0.002182	Inhomogeneity	0.0787201	not significant	0.267648
Saccharimonadia	0	0	0	1.33e-05	8.64e-05	5.55e-05	0.000189173	0	0.00511	Non-Gaussian distribution	0.00238466	Inhomogeneity	0.0932937	not significant	0.288362
Gemmatimonadetes	0.000513562	0.000292849	6.62e-05	0.000867349	0.000849275	0.00248546	0.00135574	0.000438558	0.141	Gaussian(Normal) distribution	0.152054	Homogeneity	0.124403	not significant	0.33739
Polyangia	8.11e-05	0.000159736	0	0.000306908	0.000172734	0.00061095	0.00067787	0.000146186	0.112	Gaussian(Normal) distribution	0.239386	Homogeneity	0.138605	not significant	0.33739
Other	0.000175692	0.000559076	0.000172115	0.000693879	0.000489413	0.000874769	0.00291642	0.00108178	0.00756	Non-Gaussian distribution	0.0476604	Inhomogeneity	0.141538	not significant	0.33739
Clostridia	0.0166232	0.00597679	0.0128292	0.022818	0.0202243	0.0152599	0.0345083	0.0629623	0.0539	Gaussian(Normal) distribution	0.101539	Homogeneity	0.148849	not significant	0.33739
S0134_terrestrial_group	2.7e-05	5.32e-05	0	5.34e-05	4.32e-05	0.000347131	0.000157644	4.39e-05	0.00349	Non-Gaussian distribution	0.0192939	Inhomogeneity	0.166374	not significant	0.353546
Anaerolineae	2.7e-05	1.33e-05	2.65e-05	0	5.76e-05	0.000152737	1.58e-05	1.46e-05	0.00262	Non-Gaussian distribution	0.025755	Inhomogeneity	0.236394	not significant	0.439694
Desulfuromonadia	6.76e-05	0	0	0	7.2e-05	2.78e-05	0.000173409	0	0.0115	Non-Gaussian distribution	0.215456	Homogeneity	0.263059	not significant	0.439694
Sva0485	0	0	0	2.67e-05	4.32e-05	0	0	8.77e-05	0.00304	Non-Gaussian distribution	0.0932403	Homogeneity	0.281173	not significant	0.439694
Thermodesulfovibrionia	0	9.32e-05	0.000767897	0.000573785	7.2e-05	0.000333245	0	8.77e-05	0.0426	Non-Gaussian distribution	0.157875	Homogeneity	0.281809	not significant	0.439694
Gracilibacteria	1.35e-05	0	1.32e-05	0	2.88e-05	0.000194393	1.58e-05	0	4.3e-05	Non-Gaussian distribution	0.00249923	Inhomogeneity	0.287023	not significant	0.439694
Holophagae	0	0	0	8.01e-05	2.88e-05	0.000111082	9.46e-05	0	0.0207	Non-Gaussian distribution	0.659028	Homogeneity	0.288467	not significant	0.439694
Bacteroidia	0.0259079	0.0149752	0.0286505	0.0308376	0.0298686	0.0176203	0.0365104	0.0714557	0.0241	Non-Gaussian distribution	0.0831786	Homogeneity	0.29744	not significant	0.439694
Spirochaetia	0.00343276	2.66e-05	1.32e-05	0.000120094	0	2.78e-05	3.15e-05	0.000365465	7.89e-06	Non-Gaussian distribution	0.00419044	Inhomogeneity	0.38724	not significant	0.54859
Actinobacteria	0.000837917	0.00109153	0.00150931	0.00138776	0.00086367	0.00216609	0.00217549	0.000964828	0.103	Gaussian(Normal) distribution	0.183367	Homogeneity	0.426037	not significant	0.557313
Deferribacteres	0	0	0	2.67e-05	0	6.94e-05	1.58e-05	0	0.00108	Non-Gaussian distribution	0.17262	Homogeneity	0.441781	not significant	0.557313
MB-A2-108	0.000162178	7.99e-05	0	8.01e-05	0.000172734	0.000208278	0.000126115	0	0.469	Gaussian(Normal) distribution	0.613393	Homogeneity	0.442572	not significant	0.557313
Myxococcia	0	0	1.32e-05	0	0	0	6.31e-05	0	1.97e-05	Non-Gaussian distribution	0.0301357	Inhomogeneity	0.468293	not significant	0.568641
Coriobacteriia	9.46e-05	0.000186359	0.000741417	0.000640504	0.000331073	0.000194393	0.00039411	0.000365465	0.472	Gaussian(Normal) distribution	0.0626718	Homogeneity	0.592755	not significant	0.694954
Nitrospiria	4.05e-05	0	0.000198594	2.67e-05	1.44e-05	0.000249934	6.31e-05	4.39e-05	0.0187	Non-Gaussian distribution	0.781916	Homogeneity	0.717928	not significant	0.778374
Desulfovibrionia	0.00114876	0.000772057	0.000609021	0.000427003	0.00057578	0.000652606	0.00104045	0.000380084	0.447	Gaussian(Normal) distribution	0.868167	Homogeneity	0.722574	not significant	0.778374
Syntrophobacteria	2.7e-05	0	0	0	0	0	1.58e-05	0	0.000193	Non-Gaussian distribution	0.40096	Homogeneity	0.732587	not significant	0.778374
Thermoanaerobaculia	0	0.00019967	0	0	4.32e-05	6.94e-05	4.73e-05	0	0.00399	Non-Gaussian distribution	0.0733971	Homogeneity	0.854631	not significant	0.880529
Desulfobacteria	0	2.66e-05	0	0	1.44e-05	1.39e-05	0	0	0.00472	Non-Gaussian distribution	0.443473	Homogeneity	0.958343	not significant	0.958343

## Sheet: Order
Table S3. List of changed gut microbiota between WT and sssP1/sssΔ40 flies by one-way ANOVA, related to Figure 5 and S3.
raw_rownames[i]	WT1	WT2	WT3	WT4	SSS1	SSS2	SSS3	SSS4	shapiroP	distribution	HomogeneityP	HomogeneityTest	p-value	significant	q-value
Enterobacterales	0.112254	0.145945	0.0963445	0.164383	0.0020872	0.00183285	0.0128795	0.00399088	0.0538	Gaussian(Normal) distribution	0.0165	Inhomogeneity	0.000214781	***	0.0189007
Burkholderiales	0.019164	0.0215777	0.0277502	0.0135306	0.00378575	0.0104417	0.00758268	0.00304067	0.675	Gaussian(Normal) distribution	0.402	Homogeneity	0.00576471	**	0.149009
Christensenellales	0	2.66e-05	1.32e-05	0	0.000259101	0.00031936	0.000204937	8.77e-05	0.0762	Gaussian(Normal) distribution	0.00795	Inhomogeneity	0.00578346	**	0.149009
Other	0.0334897	0.038696	0.0193166	0.0480511	0.00169855	0.0077063	0.015055	0.00843493	0.5	Gaussian(Normal) distribution	0.228	Homogeneity	0.00677312	**	0.149009
Bryobacterales	4.05e-05	1.33e-05	0	0	5.76e-05	4.17e-05	7.88e-05	5.85e-05	0.417	Gaussian(Normal) distribution	0.716	Homogeneity	0.00956641	**	0.158883
Streptomycetales	0	1.33e-05	1.32e-05	0	4.32e-05	8.33e-05	9.46e-05	2.92e-05	0.116	Gaussian(Normal) distribution	0.0459	Inhomogeneity	0.0133057	*	0.158883
Xanthomonadales	5.41e-05	0	1.32e-05	0	0.000316679	0.0013191	0.00200208	0.00115487	0.0306	Non-Gaussian distribution	0.000252	Inhomogeneity	0.0143505	*	0.158883
Sphingomonadales	0.000891976	0.00142431	0.00105917	0.00154788	0.00259101	0.00241603	0.00405145	0.00210508	0.396	Gaussian(Normal) distribution	0.124	Homogeneity	0.0144439	*	0.158883
Campylobacterales	0.000202722	0.000492519	0.000489865	0.000493722	0.000935642	0.000708146	0.00159221	0.00175423	0.129	Gaussian(Normal) distribution	0.0707	Homogeneity	0.0197057	*	0.192678
Pseudomonadales	0.000783858	0.00155743	0.00223749	0.00158792	0.00264859	0.0547633	0.0686067	0.0700377	0.00215	Non-Gaussian distribution	3.98e-05	Inhomogeneity	0.024084	*	0.198846
Lactobacillales	0.000689254	0.00109153	0.00201242	0.000880693	0.0021016	0.00184673	0.0034997	0.00343537	0.259	Gaussian(Normal) distribution	0.533	Homogeneity	0.0252057	*	0.198846
Bifidobacteriales	0.000445988	0.000612321	0.00131072	0.000547097	0.00012955	0.000222164	0.000126115	0.000146186	0.0316	Non-Gaussian distribution	0.00564	Inhomogeneity	0.0276367	*	0.198846
Micrococcales	0.000135148	9.32e-05	0.000105917	5.34e-05	0.000143945	0.000430442	0.000725163	0.000453177	0.0498	Non-Gaussian distribution	0.0105	Inhomogeneity	0.029375	*	0.198846
Veillonellales-Selenomonadales	0	0	0	4e-05	8.64e-05	0.000236049	0.000236466	4.39e-05	0.0121	Non-Gaussian distribution	0.0264	Inhomogeneity	0.0332275	*	0.202739
Rickettsiales	6.76e-05	5.32e-05	0	0	0.00788818	0.0531249	0.0147082	0.0400842	0.00942	Non-Gaussian distribution	6.07e-08	Inhomogeneity	0.0345577	*	0.202739
Clostridiales	0	0	2.65e-05	0	0.000100761	9.72e-05	0.000110351	0	0.00687	Non-Gaussian distribution	0.0524	Homogeneity	0.0384958	*	0.211727
MBNT15	1.35e-05	0	0	0	0.000100761	0.000194393	0.000204937	0	0.00458	Non-Gaussian distribution	0.00149	Inhomogeneity	0.0441629	*	0.228608
Rhodobacterales	6.76e-05	0	0	0	0.000115156	0.000236049	0.000520226	0.000131567	0.0222	Non-Gaussian distribution	0.02	Inhomogeneity	0.0494314	*	0.23274
Propionibacteriales	2.7e-05	1.33e-05	1.32e-05	0	0.000647752	0.000402672	0.000930101	0	0.0086	Non-Gaussian distribution	0.000117	Inhomogeneity	0.0502507	not significant	0.23274
Caulobacterales	0.00064871	0.000585698	0.00128424	0.00222842	0.000215917	0.000194393	0.000599048	7.31e-05	0.0617	Gaussian(Normal) distribution	0.0788	Homogeneity	0.0609506	not significant	0.247406
Pseudonocardiales	0	0	0	2.67e-05	5.76e-05	4.17e-05	7.88e-05	0.000219279	0.00946	Non-Gaussian distribution	0.0154	Inhomogeneity	0.0656924	not significant	0.247406
Solibacterales	0	0	2.65e-05	0	0.000100761	0.000333245	0.000189173	1.46e-05	0.011	Non-Gaussian distribution	0.00363	Inhomogeneity	0.0666912	not significant	0.247406
Staphylococcales	1.35e-05	0	7.94e-05	0	7.2e-05	5.55e-05	0.000157644	0.000263135	0.105	Gaussian(Normal) distribution	0.166	Homogeneity	0.0681155	not significant	0.247406
Cytophagales	5.41e-05	1.33e-05	0	0.000146782	0.000187128	0.000236049	0.000267995	4.39e-05	0.312	Gaussian(Normal) distribution	0.525	Homogeneity	0.0714611	not significant	0.247406
Gaiellales	0.000351385	0	0	1.33e-05	0.000849275	0.000874769	0.00197055	8.77e-05	0.0241	Non-Gaussian distribution	0.0364	Inhomogeneity	0.0748784	not significant	0.247406
Bacillales	1.35e-05	3.99e-05	7.94e-05	4e-05	0.0060025	0.00111082	0.00553331	0.000233898	0.000834	Non-Gaussian distribution	5.72e-06	Inhomogeneity	0.0762134	not significant	0.247406
uncultured	8.11e-05	1.33e-05	0	0	0.00164097	0.000860884	0.00297948	0	0.00457	Non-Gaussian distribution	0.000151	Inhomogeneity	0.077382	not significant	0.247406
Fusobacteriales	0.000175692	1.33e-05	0	9.34e-05	0.000561385	0.00224941	0.00167103	5.85e-05	0.00598	Non-Gaussian distribution	0.00218	Inhomogeneity	0.0787201	not significant	0.247406
SAR11_clade	0	0	0	1.33e-05	8.64e-05	5.55e-05	0.000189173	0	0.00511	Non-Gaussian distribution	0.00238	Inhomogeneity	0.0932937	not significant	0.283098
Erysipelotrichales	0.000202722	0.000279538	0.000423667	0.000240189	0.000302284	0.000416557	0.000504461	0.000409321	0.582	Gaussian(Normal) distribution	0.804	Homogeneity	0.104486	not significant	0.301288
Lachnospirales	0.00768992	0.00315478	0.00610345	0.0134372	0.0138763	0.00976131	0.0221805	0.0434757	0.0383	Non-Gaussian distribution	0.0715	Homogeneity	0.108441	not significant	0.301288
0319-7L14	0	1.33e-05	0	0	0.00012955	1.39e-05	0.000252231	2.92e-05	0.00154	Non-Gaussian distribution	0.000969	Inhomogeneity	0.11115	not significant	0.301288
Myxococcales	1.35e-05	0	1.32e-05	0	2.88e-05	0.000236049	0.000283759	0	0.000749	Non-Gaussian distribution	0.0007	Inhomogeneity	0.119417	not significant	0.301288
Peptostreptococcales-Tissierellales	0.000837917	6.66e-05	0.00108565	0.000266877	0.0015834	0.0012219	0.00271148	0.000497032	0.518	Gaussian(Normal) distribution	0.306	Homogeneity	0.12073	not significant	0.301288
Steroidobacterales	0	1.33e-05	1.32e-05	0.000106751	0.00166976	0.000624835	0.00387805	4.39e-05	0.00113	Non-Gaussian distribution	0.000132	Inhomogeneity	0.121941	not significant	0.301288
Gemmatimonadales	0.000513562	0.000292849	6.62e-05	0.000867349	0.000849275	0.00248546	0.00135574	0.000438558	0.141	Gaussian(Normal) distribution	0.152	Homogeneity	0.124403	not significant	0.301288
Gammaproteobacteria_Incertae_Sedis	2.7e-05	5.32e-05	2.65e-05	1.33e-05	0.000273495	0.000236049	0.000898572	2.92e-05	0.000867	Non-Gaussian distribution	0.000419	Inhomogeneity	0.130018	not significant	0.301288
Polyangiales	0	1.33e-05	1.32e-05	0.000133438	0.000158339	5.55e-05	0.000315288	8.77e-05	0.131	Gaussian(Normal) distribution	0.339	Homogeneity	0.133068	not significant	0.301288
Frankiales	0.000229751	0.000252915	0	0.000306908	0.00028789	0.000749802	0.000520226	0.00020466	0.38	Gaussian(Normal) distribution	0.354	Homogeneity	0.133525	not significant	0.301288
Vibrionales	0	1.33e-05	0	0.00017347	0.000820486	0.00031936	0.00291642	0.000277753	0.00041	Non-Gaussian distribution	0.00134	Inhomogeneity	0.148061	not significant	0.31953
Haliangiales	8.11e-05	0	1.32e-05	5.34e-05	0.000158339	0.000194393	0.000662105	4.39e-05	0.00198	Non-Gaussian distribution	0.00925	Inhomogeneity	0.148872	not significant	0.31953
Coriobacteriales	0	0	0	6.67e-05	4.32e-05	0.000222164	1.58e-05	0.00010233	0.0219	Non-Gaussian distribution	0.132	Homogeneity	0.155347	not significant	0.32549
Flavobacteriales	0.000364899	1.33e-05	0.000238313	6.67e-05	0.000201523	0.000499868	0.00113504	0.000292372	0.0526	Gaussian(Normal) distribution	0.15	Homogeneity	0.159842	not significant	0.32712
Dongiales	2.7e-05	5.32e-05	0	5.34e-05	4.32e-05	0.000347131	0.000157644	4.39e-05	0.00349	Non-Gaussian distribution	0.0193	Inhomogeneity	0.166374	not significant	0.332749
Micromonosporales	0.000243266	0	1.32e-05	0	0.000172734	0.000388786	0.000299524	1.46e-05	0.0858	Gaussian(Normal) distribution	0.626	Homogeneity	0.175848	not significant	0.34388
Clostridia_UCG-014	0.00067574	0.000612321	0.00103269	0.000520409	0.0010508	0.000499868	0.00116657	0.00156419	0.311	Gaussian(Normal) distribution	0.298	Homogeneity	0.194556	not significant	0.372195
S0134_terrestrial_group	8.11e-05	0	0	0	0	0.000152737	0.000157644	2.92e-05	0.0106	Non-Gaussian distribution	0.276	Homogeneity	0.20768	not significant	0.388848
Actinomarinales	9.46e-05	0.000186359	0.000741417	0.000640504	0.000115156	0.000138852	0.000126115	0.000365465	0.0209	Non-Gaussian distribution	0.138	Homogeneity	0.231035	not significant	0.423565
SJA-15	2.7e-05	1.33e-05	2.65e-05	0	5.76e-05	0.000152737	1.58e-05	1.46e-05	0.00262	Non-Gaussian distribution	0.0258	Inhomogeneity	0.236394	not significant	0.424544
PLTA13	0	0	0	2.67e-05	8.64e-05	2.78e-05	0	1.46e-05	0.00394	Non-Gaussian distribution	0.121	Homogeneity	0.250716	not significant	0.437277
Aeromonadales	8.11e-05	0	1.32e-05	2.67e-05	0.000503807	0.000499868	0.00483968	0	1.68e-05	Non-Gaussian distribution	2.46e-05	Inhomogeneity	0.253422	not significant	0.437277
Rhizobiales	0.00166232	0.00135775	0.0031113	0.00190817	0.000964431	0.00126355	0.00222278	0.00124258	0.281	Gaussian(Normal) distribution	0.596	Homogeneity	0.260667	not significant	0.441129
Azospirillales	0	9.32e-05	0.000767897	0.000573785	7.2e-05	0.000333245	0	8.77e-05	0.0426	Non-Gaussian distribution	0.158	Homogeneity	0.281809	not significant	0.467909
Sva0485	0	0	0	8.01e-05	2.88e-05	0.000111082	9.46e-05	0	0.0207	Non-Gaussian distribution	0.659	Homogeneity	0.288467	not significant	0.470094
Pasteurellales	0.000689254	0.000958415	0.000953251	0.0011876	0.000633358	0.00134687	0.00595895	0.00143262	7.78e-05	Non-Gaussian distribution	0.00237	Inhomogeneity	0.297173	not significant	0.472275
Orbales	0.740327	0.70783	0.765341	0.674651	0.82076	0.798692	0.708343	0.717057	0.68	Gaussian(Normal) distribution	0.561	Homogeneity	0.300539	not significant	0.472275
Spirochaetales	0.00343276	2.66e-05	1.32e-05	0.000120094	0	2.78e-05	3.15e-05	0.000365465	7.89e-06	Non-Gaussian distribution	0.00419	Inhomogeneity	0.38724	not significant	0.597845
Bacteroidales	0.0252591	0.0142165	0.0268896	0.0298768	0.022369	0.0164679	0.0328215	0.07014	0.0113	Non-Gaussian distribution	0.0687	Homogeneity	0.398171	not significant	0.599174
Deferribacterales	0	0	0	0.000106751	4.32e-05	2.78e-05	0.000283759	0	0.00126	Non-Gaussian distribution	0.174	Homogeneity	0.415182	not significant	0.599174
Acidobacteriales	1.35e-05	0.000412651	0.000423667	0	0.000475018	8.33e-05	0.00039411	0.000409321	0.0134	Non-Gaussian distribution	0.626	Homogeneity	0.419076	not significant	0.599174
Absconditabacteriales_(SR1)	1.35e-05	0	1.32e-05	0	0	0.000194393	0	0	6.18e-06	Non-Gaussian distribution	0.00205	Inhomogeneity	0.422841	not significant	0.599174
Mycoplasmatales	0	1.33e-05	0.000304511	0	0.000115156	0.000111082	0.000315288	8.77e-05	0.0544	Gaussian(Normal) distribution	0.58	Homogeneity	0.429445	not significant	0.599174
Chitinophagales	0.000270296	0.000745434	0.00152255	0.000894037	0.00719725	0.000194393	0.000662105	0.000994065	0.000116	Non-Gaussian distribution	0.0135	Inhomogeneity	0.433631	not significant	0.599174
Salinisphaerales	0	0	0	2.67e-05	0	6.94e-05	1.58e-05	0	0.00108	Non-Gaussian distribution	0.173	Homogeneity	0.441781	not significant	0.599174
Corynebacteriales	0.000162178	7.99e-05	0	8.01e-05	0.000172734	0.000208278	0.000126115	0	0.469	Gaussian(Normal) distribution	0.613	Homogeneity	0.442572	not significant	0.599174
Alteromonadales	6.76e-05	0	0	0.000160126	2.88e-05	6.94e-05	0.000189173	0.00010233	0.432	Gaussian(Normal) distribution	0.865	Homogeneity	0.45723	not significant	0.60964
Elsterales	0	0	1.32e-05	0	0	0	6.31e-05	0	1.97e-05	Non-Gaussian distribution	0.0301	Inhomogeneity	0.468293	not significant	0.615071
Monoglobales	0	0	1.32e-05	0	0	1.39e-05	1.58e-05	0	0.00147	Non-Gaussian distribution	0.672	Homogeneity	0.475746	not significant	0.615672
Sphingobacteriales	1.35e-05	0.000159736	0	0	1.44e-05	0.000166623	0.00014188	1.46e-05	0.00487	Non-Gaussian distribution	0.945	Homogeneity	0.493196	not significant	0.629003
Oscillospirales	0.00667631	0.00158405	0.003813	0.00813974	0.00302284	0.0031936	0.00668411	0.0152472	0.121	Gaussian(Normal) distribution	0.299	Homogeneity	0.560081	not significant	0.704102
Exiguobacterales	0	0	0	0.000133438	0	1.39e-05	0	4.39e-05	0.000229	Non-Gaussian distribution	0.0871	Homogeneity	0.607741	not significant	0.746454
Nitrospirales	0.000135148	1.33e-05	0	0.000120094	2.88e-05	0.000416557	4.73e-05	0	0.00399	Non-Gaussian distribution	0.126	Homogeneity	0.610735	not significant	0.746454
Acetobacterales	0.0385172	0.0533784	0.033099	0.028836	0.077356	0.00878935	0.0302519	0.006286	0.562	Gaussian(Normal) distribution	0.0985	Homogeneity	0.668676	not significant	0.802001
JGI_0000069-P22	0	0	0	0.000106751	2.88e-05	1.39e-05	1.58e-05	0	0.000528	Non-Gaussian distribution	0.0349	Inhomogeneity	0.67441	not significant	0.802001
Subgroup_7	4.05e-05	0	0.000198594	2.67e-05	1.44e-05	0.000249934	6.31e-05	4.39e-05	0.0187	Non-Gaussian distribution	0.782	Homogeneity	0.717928	not significant	0.836665
Desulfovibrionales	0.00114876	0.000772057	0.000609021	0.000427003	0.00057578	0.000652606	0.00104045	0.000380084	0.447	Gaussian(Normal) distribution	0.868	Homogeneity	0.722574	not significant	0.836665
Longimicrobiales	2.7e-05	0	0	0	0	0	1.58e-05	0	0.000193	Non-Gaussian distribution	0.401	Homogeneity	0.732587	not significant	0.837243
Saccharimonadales	0	0	0	0.00017347	1.44e-05	0.000138852	9.46e-05	0	0.0107	Non-Gaussian distribution	0.664	Homogeneity	0.744599	not significant	0.84006
Reyranellales	0	0	0	2.67e-05	4.32e-05	0	0	0	0.000195	Non-Gaussian distribution	0.449	Homogeneity	0.756288	not significant	0.842447
MB-A2-108	1.35e-05	0.000292849	2.65e-05	0.000120094	2.88e-05	0.000194393	9.46e-05	4.39e-05	0.117	Gaussian(Normal) distribution	0.395	Homogeneity	0.769734	not significant	0.846707
Solirubrobacterales	0	0	2.65e-05	8.01e-05	4.32e-05	4.17e-05	4.73e-05	0	0.211	Gaussian(Normal) distribution	0.403	Homogeneity	0.779859	not significant	0.847254
Microtrichales	1.35e-05	0	0	0.000400315	0	0.000180508	6.31e-05	5.85e-05	0.0036	Non-Gaussian distribution	0.149	Homogeneity	0.800983	not significant	0.859591
Thermoanaerobaculales	0	1.33e-05	0	0.00017347	2.88e-05	2.78e-05	1.58e-05	0.000160805	0.0026	Non-Gaussian distribution	0.735	Homogeneity	0.838419	not significant	0.888926
Syntrophobacterales	0	0	0	1.33e-05	0	0	1.58e-05	0	0.000125	Non-Gaussian distribution	0.783	Homogeneity	0.907603	not significant	0.950823
Clostridia_vadinBB60_group	0.00062168	0.000465896	0.000436907	0.000106751	0.000172734	0.000152737	0.000299524	0.00108178	0.171	Gaussian(Normal) distribution	0.272	Homogeneity	0.941276	not significant	0.973233
Micropepsales	0	2.66e-05	0	0	1.44e-05	1.39e-05	0	0	0.00472	Non-Gaussian distribution	0.443	Homogeneity	0.958343	not significant	0.973233
IMCC26256	0	0	0.000370709	0.000133438	5.76e-05	6.94e-05	0.000157644	0.00020466	0.297	Gaussian(Normal) distribution	0.172	Homogeneity	0.969887	not significant	0.973233
Desulfobacterales	2.7e-05	2.66e-05	2.65e-05	0.000226845	2.88e-05	8.33e-05	0.000189173	1.46e-05	0.00599	Non-Gaussian distribution	0.709	Homogeneity	0.973233	not significant	0.973233

## Sheet: Family
Table S3. List of changed gut microbiota between WT and sssP1/sssΔ40 flies by one-way ANOVA, related to Figure 5 and S3.
raw_rownames[i]	WT1	WT2	WT3	WT4	SSS1	SSS2	SSS3	SSS4	shapiroP	distribution	HomogeneityP	HomogeneityTest	p-value	significant	q-value
Morganellaceae	0.111159	0.14496	0.0957752	0.163048	0.000647752	0.000485983	0.00446133	0.00268982	0.0361	Non-Gaussian distribution	0.001	Inhomogeneity	0.000174497	***	0.0226846
Burkholderiaceae	0.015961	0.0210319	0.0273	0.0125832	0.000978826	0.000999736	0.00255383	0.00160805	0.109	Gaussian(Normal) distribution	0.0058	Inhomogeneity	0.00154074	**	0.100148
Peptostreptococcales-Tissierellales	0	2.66e-05	1.32e-05	0	0.000259101	0.00031936	0.000204937	8.77e-05	0.0762	Gaussian(Normal) distribution	0.00795	Inhomogeneity	0.00578346	**	0.187132
Other	0.0338681	0.0387759	0.0193431	0.0485449	0.00194326	0.00795623	0.0164108	0.0104815	0.601	Gaussian(Normal) distribution	0.275	Homogeneity	0.00871787	**	0.187132
Leptotrichiaceae	2.7e-05	0	1.32e-05	0	0.000100761	0.000194393	0.000220702	0.000365465	0.106	Gaussian(Normal) distribution	0.00614	Inhomogeneity	0.00885256	**	0.187132
Steroidobacteraceae	4.05e-05	1.33e-05	0	0	5.76e-05	4.17e-05	7.88e-05	5.85e-05	0.417	Gaussian(Normal) distribution	0.716	Homogeneity	0.00956641	**	0.187132
Micropepsaceae	6.76e-05	0	3.97e-05	0	0.000187128	0.000138852	0.000189173	0.000380084	0.224	Gaussian(Normal) distribution	0.0863	Homogeneity	0.0124277	*	0.187132
Devosiaceae	0	1.33e-05	1.32e-05	0	4.32e-05	8.33e-05	9.46e-05	2.92e-05	0.116	Gaussian(Normal) distribution	0.0459	Inhomogeneity	0.0133057	*	0.187132
Xanthomonadaceae	5.41e-05	0	1.32e-05	0	0.00028789	0.00113859	0.00179714	0.00108178	0.029	Non-Gaussian distribution	0.000344	Inhomogeneity	0.0140241	*	0.187132
Sphingomonadaceae	0.000891976	0.00142431	0.00105917	0.00154788	0.00259101	0.00241603	0.00405145	0.00210508	0.396	Gaussian(Normal) distribution	0.124	Homogeneity	0.0144439	*	0.187132
MBNT15	1.35e-05	5.32e-05	2.65e-05	6.67e-05	0.000187128	0.000180508	0.000346817	0.000116949	0.219	Gaussian(Normal) distribution	0.048	Inhomogeneity	0.0158343	*	0.187132
Pseudomonadaceae	6.76e-05	0.000572387	0.000291271	0.000427003	0.00142505	0.0540135	0.0657061	0.0696723	0.00214	Non-Gaussian distribution	2.58e-06	Inhomogeneity	0.023964	*	0.256626
Woeseiaceae	0.000391929	0.00019967	0.000635501	0.000386971	0.000172734	0.000124967	0.00014188	0.000116949	0.053	Gaussian(Normal) distribution	0.00959	Inhomogeneity	0.0262368	*	0.256626
Bifidobacteriaceae	0.000445988	0.000612321	0.00131072	0.000547097	0.00012955	0.000222164	0.000126115	0.000146186	0.0316	Non-Gaussian distribution	0.00564	Inhomogeneity	0.0276367	*	0.256626
Barnesiellaceae	0	0	0	4e-05	8.64e-05	0.000236049	0.000236466	4.39e-05	0.0121	Non-Gaussian distribution	0.0264	Inhomogeneity	0.0332275	*	0.280821
Anaplasmataceae	6.76e-05	5.32e-05	0	0	0.00788818	0.0531249	0.0147082	0.0399965	0.00948	Non-Gaussian distribution	6.08e-08	Inhomogeneity	0.0345626	*	0.280821
Xanthobacteraceae	0.000594651	0.000519142	0.00168143	0.00080063	0.000143945	0.00031936	0.000236466	5.85e-05	0.0734	Gaussian(Normal) distribution	0.0309	Inhomogeneity	0.0409619	*	0.307343
Lactobacillaceae	0.000513562	0.0010516	0.00132396	0.000573785	0.0018281	0.000999736	0.00253807	0.00311376	0.346	Gaussian(Normal) distribution	0.195	Homogeneity	0.0448702	*	0.307343
Ilumatobacteraceae	2.7e-05	0	0	0	8.64e-05	5.55e-05	0.000236466	7.31e-05	0.0165	Non-Gaussian distribution	0.0149	Inhomogeneity	0.0457135	*	0.307343
Coriobacteriaceae	6.76e-05	0	0	0	0.000115156	0.000236049	0.000520226	0.000131567	0.0222	Non-Gaussian distribution	0.02	Inhomogeneity	0.0494314	*	0.307343
Rhodobacteraceae	2.7e-05	1.33e-05	1.32e-05	0	0.000647752	0.000402672	0.000930101	0	0.0086	Non-Gaussian distribution	0.000117	Inhomogeneity	0.0502507	not significant	0.307343
Comamonadaceae	9.46e-05	0.000212981	0.000158875	0.000333596	0.000748514	0.000513753	0.00157644	0.000482414	0.0395	Non-Gaussian distribution	0.026	Inhomogeneity	0.052021	not significant	0.307343
uncultured	0.000364899	0.000465896	0.000264792	0.000133438	0.00431835	0.0024438	0.00660529	0.000438558	0.0111	Non-Gaussian distribution	0.000709	Inhomogeneity	0.0543761	not significant	0.307343
Enterococcaceae	0	0	2.65e-05	0	0.000100761	0.000333245	0.000189173	1.46e-05	0.011	Non-Gaussian distribution	0.00363	Inhomogeneity	0.0666912	not significant	0.337837
IMCC26256	1.35e-05	0	7.94e-05	0	7.2e-05	5.55e-05	0.000157644	0.000263135	0.105	Gaussian(Normal) distribution	0.166	Homogeneity	0.0681155	not significant	0.337837
Leuconostocaceae	5.41e-05	1.33e-05	0	0.000146782	0.000187128	0.000236049	0.000267995	4.39e-05	0.312	Gaussian(Normal) distribution	0.525	Homogeneity	0.0714611	not significant	0.337837
Microscillaceae	2.7e-05	1.33e-05	3.97e-05	4e-05	0.000230312	0.000180508	6.31e-05	4.39e-05	0.00995	Non-Gaussian distribution	0.00999	Inhomogeneity	0.0720927	not significant	0.337837
Bacillaceae	1.35e-05	3.99e-05	7.94e-05	4e-05	0.00594493	0.00111082	0.00548602	0.000233898	0.000846	Non-Gaussian distribution	5.88e-06	Inhomogeneity	0.0757746	not significant	0.337837
Fusobacteriaceae	0.000175692	1.33e-05	0	9.34e-05	0.000561385	0.00209667	0.00154491	4.39e-05	0.00751	Non-Gaussian distribution	0.00269	Inhomogeneity	0.0777564	not significant	0.337837
Nitrosomonadaceae	0.000229751	6.66e-05	5.3e-05	0.000133438	0.000633358	0.00194393	0.0011981	8.77e-05	0.0133	Non-Gaussian distribution	0.00409	Inhomogeneity	0.0785883	not significant	0.337837
Caulobacteraceae	0.000554106	0.000386028	0.00128424	0.00222842	0.000172734	0.000111082	0.000504461	7.31e-05	0.0257	Non-Gaussian distribution	0.0413	Inhomogeneity	0.0824618	not significant	0.337837
Dongiaceae	1.35e-05	0	9.27e-05	1.33e-05	7.2e-05	8.33e-05	0.000252231	0.00010233	0.0674	Gaussian(Normal) distribution	0.289	Homogeneity	0.083598	not significant	0.337837
Nitrospiraceae	0	0	1.32e-05	0	8.64e-05	0.000305475	0.000425639	0	0.0022	Non-Gaussian distribution	0.000196	Inhomogeneity	0.0857586	not significant	0.337837
SJA-15	0	0	0	1.33e-05	8.64e-05	5.55e-05	0.000189173	0	0.00511	Non-Gaussian distribution	0.00238	Inhomogeneity	0.0932937	not significant	0.356711
Tannerellaceae	0.000864947	0.0016506	0.00297891	0.00129435	0.000906853	0.000569294	0.000646341	0.00100868	0.0294	Non-Gaussian distribution	0.0384	Inhomogeneity	0.0986414	not significant	0.366382
Monoglobaceae	0	0	2.65e-05	0	2.88e-05	5.55e-05	6.31e-05	0	0.0329	Non-Gaussian distribution	0.237	Homogeneity	0.103844	not significant	0.372034
Peptostreptococcaceae	0.000824402	6.66e-05	0.000172115	0.000213501	0.00102201	0.000999736	0.00135574	0.000190042	0.122	Gaussian(Normal) distribution	0.558	Homogeneity	0.105887	not significant	0.372034
Lachnospiraceae	0.00768992	0.00315478	0.00610345	0.0134372	0.0138331	0.00976131	0.0221017	0.0434757	0.0373	Non-Gaussian distribution	0.0714	Homogeneity	0.109176	not significant	0.373496
Veillonellaceae	0.000229751	0	0	0	0.000791697	0.000499868	0.00189173	1.46e-05	0.00557	Non-Gaussian distribution	0.0108	Inhomogeneity	0.114386	not significant	0.375609
Bryobacteraceae	1.35e-05	0	1.32e-05	0	2.88e-05	0.000236049	0.000283759	0	0.000749	Non-Gaussian distribution	0.0007	Inhomogeneity	0.119417	not significant	0.375609
Nocardioidaceae	0.000175692	6.66e-05	2.65e-05	0	0.000187128	0.000388786	0.000283759	2.92e-05	0.306	Gaussian(Normal) distribution	0.292	Homogeneity	0.12017	not significant	0.375609
Gemmatimonadaceae	0.000513562	0.000292849	6.62e-05	0.000867349	0.000849275	0.00248546	0.00135574	0.000438558	0.141	Gaussian(Normal) distribution	0.152	Homogeneity	0.124403	not significant	0.375609
Rikenellaceae	0.000824402	0.000585698	0.00141664	0.00148116	0.00162658	0.00161069	0.00168679	0.00425401	0.00664	Non-Gaussian distribution	0.109	Homogeneity	0.127905	not significant	0.375609
S0134_terrestrial_group	1.35e-05	0	0	0	1.44e-05	9.72e-05	0.00014188	0	0.00142	Non-Gaussian distribution	0.00388	Inhomogeneity	0.127936	not significant	0.375609
Staphylococcaceae	2.7e-05	5.32e-05	2.65e-05	1.33e-05	0.000273495	0.000236049	0.000898572	2.92e-05	0.000867	Non-Gaussian distribution	0.000419	Inhomogeneity	0.130018	not significant	0.375609
Anaerovoracaceae	0	1.33e-05	0	1.33e-05	0.000172734	2.78e-05	0.000315288	0	0.00101	Non-Gaussian distribution	0.000667	Inhomogeneity	0.144157	not significant	0.381004
Vibrionaceae	0	1.33e-05	0	0.00017347	0.000820486	0.00031936	0.00291642	0.000277753	0.00041	Non-Gaussian distribution	0.00134	Inhomogeneity	0.148061	not significant	0.381004
Haliangiaceae	8.11e-05	0	1.32e-05	5.34e-05	0.000158339	0.000194393	0.000662105	4.39e-05	0.00198	Non-Gaussian distribution	0.00925	Inhomogeneity	0.148872	not significant	0.381004
Micrococcaceae	0.000108118	9.32e-05	0.000105917	5.34e-05	5.76e-05	0.000361016	0.000409875	0.000116949	0.00503	Non-Gaussian distribution	0.011	Inhomogeneity	0.149271	not significant	0.381004
Streptococcaceae	0.000121633	1.33e-05	0.000238313	8.01e-05	7.2e-05	0.000763687	0.000662105	0.000146186	0.0166	Non-Gaussian distribution	0.0592	Homogeneity	0.153844	not significant	0.381004
Streptomycetaceae	0	0	1.32e-05	0	0.000158339	0	0.000220702	0	0.000372	Non-Gaussian distribution	0.000896	Inhomogeneity	0.155195	not significant	0.381004
Erysipelotrichaceae	1.35e-05	1.33e-05	0	2.67e-05	0	0	0.000362582	0.000409321	0.000326	Non-Gaussian distribution	0.000536	Inhomogeneity	0.159787	not significant	0.381004
Oscillospiraceae	0.00108118	0.000878547	0.001271	0.00172135	0.00132429	0.00143018	0.0021282	0.00359618	0.0379	Non-Gaussian distribution	0.114	Homogeneity	0.162299	not significant	0.381004
Subgroup_7	0	1.33e-05	1.32e-05	0.000133438	0.000115156	5.55e-05	0.000299524	8.77e-05	0.0861	Gaussian(Normal) distribution	0.382	Homogeneity	0.16566	not significant	0.381004
Clostridiaceae	2.7e-05	5.32e-05	0	5.34e-05	4.32e-05	0.000347131	0.000157644	4.39e-05	0.00349	Non-Gaussian distribution	0.0193	Inhomogeneity	0.166374	not significant	0.381004
Hafniaceae	2.7e-05	0	0	0	1.44e-05	5.55e-05	7.88e-05	0	0.0206	Non-Gaussian distribution	0.138	Homogeneity	0.167841	not significant	0.381004
Exiguobacteraceae	0	1.33e-05	0	0	0	1.39e-05	1.58e-05	1.46e-05	0.00388	Non-Gaussian distribution	0.86	Homogeneity	0.170933	not significant	0.381004
Muribaculaceae	0.00579785	0.00515148	0.0102342	0.00939406	0.0109398	0.0064844	0.015591	0.0297342	0.0172	Non-Gaussian distribution	0.0502	Homogeneity	0.172593	not significant	0.381004
Azospirillaceae	0.000229751	1.33e-05	0	6.67e-05	0.000158339	0.000333245	0.000945865	0.00010233	0.00651	Non-Gaussian distribution	0.062	Homogeneity	0.175825	not significant	0.381004
Weeksellaceae	0.000243266	0	1.32e-05	0	0.000172734	0.000388786	0.000299524	1.46e-05	0.0858	Gaussian(Normal) distribution	0.626	Homogeneity	0.175848	not significant	0.381004
JGI_0000069-P22	0	1.33e-05	1.32e-05	0.000106751	0.000115156	0.000152737	0.000457168	0	0.0053	Non-Gaussian distribution	0.0506	Homogeneity	0.19182	not significant	0.407941
Clostridia_UCG-014	0.00067574	0.000612321	0.00103269	0.000520409	0.0010508	0.000499868	0.00116657	0.00156419	0.311	Gaussian(Normal) distribution	0.298	Homogeneity	0.194556	not significant	0.407941
Rhizobiales_Incertae_Sedis	0.000121633	2.66e-05	0	9.34e-05	5.76e-05	0.000347131	9.46e-05	0.000146186	0.0746	Gaussian(Normal) distribution	0.209	Homogeneity	0.20189	not significant	0.411856
Corynebacteriaceae	0.000135148	0	0	0.000133438	2.88e-05	0	0	1.46e-05	0.0012	Non-Gaussian distribution	0.0193	Inhomogeneity	0.20276	not significant	0.411856
Atopobiaceae	8.11e-05	0	0	0	0	0.000152737	0.000157644	2.92e-05	0.0106	Non-Gaussian distribution	0.276	Homogeneity	0.20768	not significant	0.41536
SC-I-84	2.7e-05	2.66e-05	0	2.67e-05	0.000187128	2.78e-05	6.31e-05	1.46e-05	0.00103	Non-Gaussian distribution	0.017	Inhomogeneity	0.231832	not significant	0.456639
Rhodanobacteraceae	2.7e-05	1.33e-05	2.65e-05	0	5.76e-05	0.000152737	1.58e-05	1.46e-05	0.00262	Non-Gaussian distribution	0.0258	Inhomogeneity	0.236394	not significant	0.458674
Aeromonadaceae	0	0	1.32e-05	2.67e-05	0.000503807	0.000499868	0.00483968	0	1.55e-05	Non-Gaussian distribution	1.56e-06	Inhomogeneity	0.247435	not significant	0.465615
Porphyromonadaceae	0	1.33e-05	0.000185354	0	2.88e-05	0.000708146	9.46e-05	0.000190042	0.00172	Non-Gaussian distribution	0.0752	Homogeneity	0.248561	not significant	0.465615
TRA3-20	0	0	0	2.67e-05	8.64e-05	2.78e-05	0	1.46e-05	0.00394	Non-Gaussian distribution	0.121	Homogeneity	0.250716	not significant	0.465615
Methyloligellaceae	4.05e-05	0	1.32e-05	1.33e-05	2.88e-05	0	4.73e-05	0.000131567	0.0159	Non-Gaussian distribution	0.0804	Homogeneity	0.278673	not significant	0.496009
Methylophilaceae	0	9.32e-05	0.000767897	0.000573785	7.2e-05	0.000333245	0	8.77e-05	0.0426	Non-Gaussian distribution	0.158	Homogeneity	0.281809	not significant	0.496009
Gaiellaceae	0	0	1.32e-05	0	4.32e-05	0	0	0.000277753	1.76e-05	Non-Gaussian distribution	0.000561	Inhomogeneity	0.292595	not significant	0.496009
PLTA13	1.35e-05	1.33e-05	0.000450146	8.01e-05	4.32e-05	0	0	2.92e-05	6.63e-05	Non-Gaussian distribution	0.00428	Inhomogeneity	0.293968	not significant	0.496009
Enterobacteriaceae	0.00102712	0.000971727	0.000556063	0.00132104	0.00139627	0.00127744	0.00827632	0.00103792	1.72e-05	Non-Gaussian distribution	0.00286	Inhomogeneity	0.295127	not significant	0.496009
Christensenellaceae	4.05e-05	0	0.000185354	0.000306908	4.32e-05	6.94e-05	0	8.77e-05	0.0655	Gaussian(Normal) distribution	0.0607	Homogeneity	0.297004	not significant	0.496009
Pasteurellaceae	0.000689254	0.000958415	0.000953251	0.0011876	0.000633358	0.00134687	0.00595895	0.00143262	7.78e-05	Non-Gaussian distribution	0.00237	Inhomogeneity	0.297173	not significant	0.496009
Orbaceae	0.740327	0.70783	0.765341	0.674651	0.82076	0.798692	0.708343	0.717057	0.68	Gaussian(Normal) distribution	0.561	Homogeneity	0.300539	not significant	0.496009
Neisseriaceae	1.35e-05	2.66e-05	5.3e-05	6.67e-05	0.000158339	0.00595676	0.000472932	5.85e-05	4.61e-06	Non-Gaussian distribution	4.63e-06	Inhomogeneity	0.301421	not significant	0.496009
Helicobacteraceae	0.000202722	0.000492519	0.000489865	0.000493722	0.000518202	0.000208278	0.000709399	0.00173961	0.00367	Non-Gaussian distribution	0.0338	Inhomogeneity	0.31267	not significant	0.508089
Reyranellaceae	0	1.33e-05	0	0	5.76e-05	0	0	1.46e-05	0.000314	Non-Gaussian distribution	0.0459	Inhomogeneity	0.334193	not significant	0.53636
Shewanellaceae	0	0	0	8.01e-05	1.44e-05	0.000111082	9.46e-05	0	0.00884	Non-Gaussian distribution	0.596	Homogeneity	0.348234	not significant	0.552078
Marinifilaceae	0.000391929	1.33e-05	0.00033099	6.67e-05	0.000273495	0.000152737	0.000441404	0.000394702	0.336	Gaussian(Normal) distribution	0.552	Homogeneity	0.354078	not significant	0.55458
Acidobacteriaceae_(Subgroup_1)	0	2.66e-05	0	0.000146782	5.76e-05	2.78e-05	6.31e-05	0.000321609	0.00969	Non-Gaussian distribution	0.3	Homogeneity	0.37206	not significant	0.575807
Spirochaetaceae	0.00343276	2.66e-05	1.32e-05	0.000120094	0	2.78e-05	3.15e-05	0.000365465	7.89e-06	Non-Gaussian distribution	0.00419	Inhomogeneity	0.38724	not significant	0.59225
Beijerinckiaceae	0.000135148	0.000279538	0.000383948	0.000240189	0.000115156	0.000277704	0.000315288	2.92e-05	0.744	Gaussian(Normal) distribution	0.664	Homogeneity	0.408723	not significant	0.612067
Sulfurovaceae	0	0	0	0.000106751	4.32e-05	2.78e-05	0.000283759	0	0.00126	Non-Gaussian distribution	0.174	Homogeneity	0.415182	not significant	0.612067
Sphingobacteriaceae	0	0	0.000556063	0.000333596	7.2e-05	6.94e-05	0.000110351	0.000160805	0.053	Gaussian(Normal) distribution	0.0136	Inhomogeneity	0.420213	not significant	0.612067
Absconditabacteriales_(SR1)	1.35e-05	0	1.32e-05	0	0	0.000194393	0	0	6.18e-06	Non-Gaussian distribution	0.00205	Inhomogeneity	0.422841	not significant	0.612067
Mycoplasmataceae	0	1.33e-05	0.000304511	0	0.000115156	0.000111082	0.000315288	8.77e-05	0.0544	Gaussian(Normal) distribution	0.58	Homogeneity	0.429445	not significant	0.612067
Chitinophagaceae	0.000270296	0.000745434	0.00148284	0.000880693	0.00718285	0.000180508	0.000646341	0.000994065	0.000111	Non-Gaussian distribution	0.0123	Inhomogeneity	0.432368	not significant	0.612067
UCG-010	0	0	0	2.67e-05	0	6.94e-05	1.58e-05	0	0.00108	Non-Gaussian distribution	0.173	Homogeneity	0.441781	not significant	0.612067
[Eubacterium]_coprostanoligenes_group	0.000324355	0.000173047	0.00112537	0.000373627	0.000316679	0.000249934	0.00148186	0.00118411	0.0326	Non-Gaussian distribution	0.554	Homogeneity	0.44212	not significant	0.612067
Unknown_Family	0.000162178	7.99e-05	0	8.01e-05	0.000172734	0.000208278	0.000126115	0	0.469	Gaussian(Normal) distribution	0.613	Homogeneity	0.442572	not significant	0.612067
Flavobacteriaceae	0.000135148	0	0.000238313	0	4.32e-05	0.000166623	0.000189173	0.000190042	0.2	Gaussian(Normal) distribution	0.432	Homogeneity	0.456246	not significant	0.619166
Pseudonocardiaceae	6.76e-05	0	0	0.000160126	2.88e-05	6.94e-05	0.000189173	0.00010233	0.432	Gaussian(Normal) distribution	0.865	Homogeneity	0.45723	not significant	0.619166
Carnobacteriaceae	0	0	1.32e-05	0	0	0	6.31e-05	0	1.97e-05	Non-Gaussian distribution	0.0301	Inhomogeneity	0.468293	not significant	0.622948
Koribacteraceae	0	0.000173047	0.000145636	0	5.76e-05	4.17e-05	3.15e-05	4.39e-05	0.079	Gaussian(Normal) distribution	0.00588	Inhomogeneity	0.469607	not significant	0.622948
Microbacteriaceae	0	0	1.32e-05	0	0	1.39e-05	1.58e-05	0	0.00147	Non-Gaussian distribution	0.672	Homogeneity	0.475746	not significant	0.624717
0319-7L14	0	0	0	6.67e-05	1.44e-05	0.000222164	0	0	0.000113	Non-Gaussian distribution	0.0842	Homogeneity	0.483993	not significant	0.629191
Rhizobiaceae	0.000513562	0.000625632	0.000767897	0.000707223	0.000100761	0.000361016	0.000614812	0.000979446	0.92	Gaussian(Normal) distribution	0.0754	Homogeneity	0.501495	not significant	0.645489
MB-A2-108	0	0	0	0.000400315	0	2.78e-05	3.15e-05	5.85e-05	3.46e-05	Non-Gaussian distribution	0.00641	Inhomogeneity	0.509713	not significant	0.649634
Sutterellaceae	0.0025543	6.66e-05	9.27e-05	0.000253533	0.000403046	0.000194393	0.000614812	0.000146186	0.000194	Non-Gaussian distribution	0.0191	Inhomogeneity	0.537407	not significant	0.678281
Oxalobacteraceae	0	1.33e-05	0	0.000120094	7.2e-05	0	3.15e-05	0.000131567	0.0419	Non-Gaussian distribution	0.969	Homogeneity	0.55474	not significant	0.693425
Geodermatophilaceae	0	0	0	0.000133438	0	1.39e-05	0	4.39e-05	0.000229	Non-Gaussian distribution	0.0871	Homogeneity	0.607741	not significant	0.744858
Sva0485	0.000135148	1.33e-05	0	0.000120094	2.88e-05	0.000416557	4.73e-05	0	0.00399	Non-Gaussian distribution	0.126	Homogeneity	0.610735	not significant	0.744858
Gemellaceae	4.05e-05	0	0	2.67e-05	0	1.39e-05	1.58e-05	1.46e-05	0.183	Gaussian(Normal) distribution	0.135	Homogeneity	0.613827	not significant	0.744858
Solimonadaceae	1.35e-05	0.000159736	0	0	0	5.55e-05	3.15e-05	0	0.00138	Non-Gaussian distribution	0.116	Homogeneity	0.619588	not significant	0.744858
Iamiaceae	5.41e-05	0.000186359	0	0	0	0	1.58e-05	0.000116949	0.00821	Non-Gaussian distribution	0.482	Homogeneity	0.624535	not significant	0.744858
Desulfosarcinaceae	0	0	1.32e-05	0.000120094	0	4.17e-05	0	2.92e-05	0.00239	Non-Gaussian distribution	0.13	Homogeneity	0.632162	not significant	0.747101
Prevotellaceae	0.0050275	0.00421969	0.00804967	0.0108485	0.00322437	0.00380455	0.00764574	0.0220156	0.0154	Non-Gaussian distribution	0.115	Homogeneity	0.661837	not significant	0.769274
Micromonosporaceae	0	0	0.000820855	4e-05	0.00028789	0.000111082	0.000803985	0.000131567	0.0107	Non-Gaussian distribution	0.722	Homogeneity	0.663385	not significant	0.769274
Acetobacteraceae	0.0385172	0.0533784	0.033099	0.028836	0.077356	0.00878935	0.0302519	0.006286	0.562	Gaussian(Normal) distribution	0.0985	Homogeneity	0.668676	not significant	0.769274
Longimicrobiaceae	0	1.33e-05	0	0.00017347	2.88e-05	1.39e-05	1.58e-05	5.85e-05	0.00136	Non-Gaussian distribution	0.0453	Inhomogeneity	0.703022	not significant	0.801691
Butyricicoccaceae	4.05e-05	0	0.000198594	2.67e-05	1.44e-05	0.000249934	6.31e-05	4.39e-05	0.0187	Non-Gaussian distribution	0.782	Homogeneity	0.717928	not significant	0.809781
Desulfovibrionaceae	0.00114876	0.000772057	0.000609021	0.000427003	0.00057578	0.000652606	0.00104045	0.000380084	0.447	Gaussian(Normal) distribution	0.868	Homogeneity	0.722574	not significant	0.809781
Erysipelatoclostridiaceae	9.46e-05	0.00019967	0	0	4.32e-05	8.33e-05	9.46e-05	0	0.125	Gaussian(Normal) distribution	0.224	Homogeneity	0.738003	not significant	0.820004
Eggerthellaceae	0	0	0	2.67e-05	4.32e-05	0	0	0	0.000195	Non-Gaussian distribution	0.449	Homogeneity	0.756288	not significant	0.833198
Campylobacteraceae	1.35e-05	0.000292849	2.65e-05	0.000120094	2.88e-05	0.000194393	9.46e-05	4.39e-05	0.117	Gaussian(Normal) distribution	0.395	Homogeneity	0.769734	not significant	0.840886
Deferribacteraceae	0	0	2.65e-05	8.01e-05	4.32e-05	4.17e-05	4.73e-05	0	0.211	Gaussian(Normal) distribution	0.403	Homogeneity	0.779859	not significant	0.844848
Ruminococcaceae	0.00508156	0.000532453	0.0014034	0.00591132	0.00125232	0.0012219	0.0027903	0.0100576	0.094	Gaussian(Normal) distribution	0.468	Homogeneity	0.818265	not significant	0.879127
Hyphomonadaceae	0	0	0	0.00017347	1.44e-05	0.000111082	9.46e-05	0	0.0134	Non-Gaussian distribution	0.489	Homogeneity	0.82884	not significant	0.87968
67-14	0	0	3.97e-05	1.33e-05	1.44e-05	1.39e-05	1.58e-05	0	0.0404	Non-Gaussian distribution	0.162	Homogeneity	0.832312	not significant	0.87968
Moraxellaceae	0.000716284	0.000985038	0.00194622	0.00116091	0.00122353	0.000749802	0.00290065	0.000365465	0.198	Gaussian(Normal) distribution	0.25	Homogeneity	0.867311	not significant	0.903215
Alcaligenaceae	2.7e-05	1.33e-05	0	0.000213501	2.88e-05	0.000138852	3.15e-05	1.46e-05	0.00496	Non-Gaussian distribution	0.38	Homogeneity	0.868476	not significant	0.903215
Solibacteraceae	0	0	0.000357469	1.33e-05	5.76e-05	2.78e-05	0.000157644	0.000175423	0.0391	Non-Gaussian distribution	0.18	Homogeneity	0.904748	not significant	0.929043
Polyangiaceae	0	0	0	1.33e-05	0	0	1.58e-05	0	0.000125	Non-Gaussian distribution	0.783	Homogeneity	0.907603	not significant	0.929043
Clostridia_vadinBB60_group	0.00062168	0.000465896	0.000436907	0.000106751	0.000172734	0.000152737	0.000299524	0.00108178	0.171	Gaussian(Normal) distribution	0.272	Homogeneity	0.941276	not significant	0.955984
Bacteroidaceae	0.0121903	0.00250253	0.00341582	0.00616485	0.00506686	0.00302698	0.00629	0.0102623	0.247	Gaussian(Normal) distribution	0.568	Homogeneity	0.973233	not significant	0.973233
Thermoanaerobaculaceae	2.7e-05	2.66e-05	2.65e-05	0.000226845	2.88e-05	8.33e-05	0.000189173	1.46e-05	0.00599	Non-Gaussian distribution	0.709	Homogeneity	0.973233	not significant	0.973233

## Sheet: Genus
Table S3. List of changed gut microbiota between WT and sssP1/sssΔ40 flies by one-way ANOVA, related to Figure 5 and S3.
raw_rownames[i]	WT1	WT2	WT3	WT4	SSS1	SSS2	SSS3	SSS4	shapiroP	distribution	HomogeneityP	HomogeneityTest	p-value	significant	q-value
Providencia	0.095901	0.128894	0.0872357	0.143179	0.000302284	0.000347131	0.00356276	0.00213432	0.0322	Non-Gaussian distribution	0.000911	Inhomogeneity	0.000151608	***	0.0338085
Commensalibacter	0.0381252	0.0526862	0.0301995	0.0284891	5.76e-05	0.000124967	0.000157644	4.39e-05	0.0458	Non-Gaussian distribution	1.08e-06	Inhomogeneity	0.000513359	***	0.044883
Pandoraea	0.000513562	0.000439274	0.000767897	0.000573785	4.32e-05	1.39e-05	0.00014188	0.00010233	0.276	Gaussian(Normal) distribution	0.177	Homogeneity	0.000603807	***	0.044883
Ralstonia	0.0155826	0.0203397	0.0269161	0.0120361	0.00057578	0.000124967	0.00146609	0.000804023	0.101	Gaussian(Normal) distribution	0.00264	Inhomogeneity	0.0014275	**	0.0795832
Sphingobacterium	0	0	1.32e-05	0	0.000100761	0.000180508	0.000189173	8.77e-05	0.0474	Non-Gaussian distribution	0.00729	Inhomogeneity	0.00215741	**	0.0962207
Colidextribacter	0.000189207	6.66e-05	5.3e-05	0.000226845	0.000345468	0.000416557	0.000346817	0.000497032	0.642	Gaussian(Normal) distribution	0.758	Homogeneity	0.00319559	**	0.11877
Phenylobacterium	5.41e-05	0	2.65e-05	0	0.000143945	6.94e-05	0.000173409	0.00010233	0.513	Gaussian(Normal) distribution	0.372	Homogeneity	0.00810461	**	0.257564
Dubosiella	4.05e-05	1.33e-05	0	0	5.76e-05	4.17e-05	7.88e-05	5.85e-05	0.417	Gaussian(Normal) distribution	0.716	Homogeneity	0.00956641	**	0.257564
Parasutterella	0.000391929	0.00019967	0.000635501	0.000386971	1.44e-05	1.39e-05	0.000126115	0.00010233	0.276	Gaussian(Normal) distribution	0.101	Homogeneity	0.0112422	*	0.257564
Ellin6067	4.05e-05	9.32e-05	7.94e-05	0.00034694	0.000460624	0.000402672	0.000378346	0.000365465	0.054	Gaussian(Normal) distribution	0.0809	Homogeneity	0.0115499	*	0.257564
Fusicatenibacter	0	1.33e-05	1.32e-05	0	4.32e-05	8.33e-05	9.46e-05	2.92e-05	0.116	Gaussian(Normal) distribution	0.0459	Inhomogeneity	0.0133057	*	0.269742
Bradyrhizobium	0.000581136	0.000465896	0.00168143	0.000773942	2.88e-05	0	6.31e-05	5.85e-05	0.0327	Non-Gaussian distribution	0.000679	Inhomogeneity	0.023047	*	0.337531
Pseudomonas	6.76e-05	0.000572387	0.000291271	0.000427003	0.00142505	0.0540135	0.0657061	0.0696723	0.00214	Non-Gaussian distribution	2.58e-06	Inhomogeneity	0.023964	*	0.337531
Bifidobacterium	0.000445988	0.000612321	0.00131072	0.000547097	0.000100761	0.000222164	0.000126115	0.000146186	0.0449	Non-Gaussian distribution	0.00859	Inhomogeneity	0.0265879	*	0.337531
Lachnospiraceae_FCS020_group	1.35e-05	0	2.65e-05	4e-05	4.32e-05	9.72e-05	4.73e-05	0.00010233	0.323	Gaussian(Normal) distribution	0.342	Homogeneity	0.0266015	*	0.337531
UCG-003	2.7e-05	1.33e-05	3.97e-05	0	0.000143945	0.000138852	0.000409875	0.000160805	0.0343	Non-Gaussian distribution	0.00818	Inhomogeneity	0.0266383	*	0.337531
[Eubacterium]_ventriosum_group	1.35e-05	0	0	1.33e-05	5.76e-05	1.39e-05	9.46e-05	5.85e-05	0.069	Gaussian(Normal) distribution	0.0411	Inhomogeneity	0.0267662	*	0.337531
Granulicatella	1.35e-05	0	0	0	7.2e-05	8.33e-05	0.000267995	0.00010233	0.0151	Non-Gaussian distribution	0.00166	Inhomogeneity	0.0320658	*	0.337531
Sphingomonas	0.000770343	0.00131782	0.000966491	0.00112088	0.0018281	0.00176342	0.00315288	0.00160805	0.17	Gaussian(Normal) distribution	0.0979	Homogeneity	0.0322022	*	0.337531
Dialister	0	0	0	4e-05	8.64e-05	0.000236049	0.000236466	4.39e-05	0.0121	Non-Gaussian distribution	0.0264	Inhomogeneity	0.0332275	*	0.337531
Wolbachia	6.76e-05	5.32e-05	0	0	0.00788818	0.0531249	0.0147082	0.0399965	0.00948	Non-Gaussian distribution	6.08e-08	Inhomogeneity	0.0345626	*	0.337531
Lautropia	1.35e-05	3.99e-05	2.65e-05	6.67e-05	0.000187128	0.000124967	0.000204937	4.39e-05	0.117	Gaussian(Normal) distribution	0.0888	Homogeneity	0.0348173	*	0.337531
Stenotrophomonas	1.35e-05	0	1.32e-05	0	1.44e-05	0.000763687	0.00129268	0.000804023	0.00598	Non-Gaussian distribution	2.02e-05	Inhomogeneity	0.0356102	*	0.337531
Oscillibacter	0	0	7.94e-05	0	7.2e-05	5.55e-05	0.000157644	0.000160805	0.101	Gaussian(Normal) distribution	0.594	Homogeneity	0.0363262	*	0.337531
Christensenellaceae_R-7_group	0.000108118	3.99e-05	9.27e-05	5.34e-05	0.000316679	0.000138852	0.000315288	0.000116949	0.0364	Non-Gaussian distribution	0.0763	Homogeneity	0.0399671	*	0.346073
Morganella	0.000108118	0	1.32e-05	2.67e-05	8.64e-05	0.000138852	0.000283759	0.000146186	0.346	Gaussian(Normal) distribution	0.389	Homogeneity	0.0403493	*	0.346073
Lactobacillus	0.000513562	0.0010516	0.00132396	0.000573785	0.0018281	0.000999736	0.00253807	0.00311376	0.346	Gaussian(Normal) distribution	0.195	Homogeneity	0.0448702	*	0.361481
[Ruminococcus]_gnavus_group	1.35e-05	1.33e-05	0	1.33e-05	0.00119474	0.000236049	0.00143456	0.000263135	0.00334	Non-Gaussian distribution	8.8e-06	Inhomogeneity	0.0478398	*	0.361481
Lachnospiraceae_UCG-003	6.76e-05	0	0	0	0.000115156	0.000236049	0.000520226	0.000131567	0.0222	Non-Gaussian distribution	0.02	Inhomogeneity	0.0494314	*	0.361481
IS-44	0	0	1.32e-05	0	4.32e-05	8.33e-05	7.88e-05	0	0.0102	Non-Gaussian distribution	0.0172	Inhomogeneity	0.0497431	*	0.361481
Subdoligranulum	2.7e-05	1.33e-05	1.32e-05	0	0.000647752	0.000402672	0.000930101	0	0.0086	Non-Gaussian distribution	0.000117	Inhomogeneity	0.0502507	not significant	0.361481
Polycyclovorans	1.35e-05	0	0	0	8.64e-05	5.55e-05	0.000362582	0.000160805	0.00809	Non-Gaussian distribution	0.00054	Inhomogeneity	0.0565176	not significant	0.382199
Cetobacterium	0	0	0	5.34e-05	0.000446229	0.000860884	0.0013715	4.39e-05	0.00786	Non-Gaussian distribution	0.000484	Inhomogeneity	0.0575118	not significant	0.382199
Lachnospiraceae_NK4A136_group	0.00159475	0.000865236	0.00198594	0.00217504	0.00398728	0.00354073	0.00731469	0.0135807	0.0223	Non-Gaussian distribution	0.00726	Inhomogeneity	0.0582725	not significant	0.382199
TRA3-20	9.46e-05	2.66e-05	1.32e-05	2.67e-05	8.64e-05	8.33e-05	0.000299524	0.000336228	0.0167	Non-Gaussian distribution	0.0612	Homogeneity	0.06138	not significant	0.391078
PLTA13	0	0	2.65e-05	0	0.000100761	0.000333245	0.000189173	1.46e-05	0.011	Non-Gaussian distribution	0.00363	Inhomogeneity	0.0666912	not significant	0.407931
Lysobacter	0	2.66e-05	1.32e-05	0	0.000244706	1.39e-05	0.000126115	8.77e-05	0.0203	Non-Gaussian distribution	0.00844	Inhomogeneity	0.067755	not significant	0.407931
Odoribacter	5.41e-05	1.33e-05	0	0.000146782	0.000187128	0.000236049	0.000267995	4.39e-05	0.312	Gaussian(Normal) distribution	0.525	Homogeneity	0.0714611	not significant	0.407931
Bacillus	1.35e-05	3.99e-05	7.94e-05	0	0.00572901	0.00111082	0.00528108	0.000233898	0.000971	Non-Gaussian distribution	1.3e-05	Inhomogeneity	0.073299	not significant	0.407931
Streptomyces	2.7e-05	1.33e-05	1.32e-05	4e-05	0.000230312	0.000180508	4.73e-05	4.39e-05	0.00548	Non-Gaussian distribution	0.00915	Inhomogeneity	0.0759384	not significant	0.407931
Erysipelatoclostridium	0	1.33e-05	1.32e-05	0	1.44e-05	1.39e-05	1.58e-05	1.46e-05	0.00124	Non-Gaussian distribution	0.00451	Inhomogeneity	0.0812606	not significant	0.407931
Proteus	0	0	0	1.33e-05	5.76e-05	0	0.00014188	5.85e-05	0.0069	Non-Gaussian distribution	0.0056	Inhomogeneity	0.0825715	not significant	0.407931
Leptotrichia	0	0	1.32e-05	0	8.64e-05	0.000305475	0.000425639	0	0.0022	Non-Gaussian distribution	0.000196	Inhomogeneity	0.0857586	not significant	0.407931
Ruminococcaceae	2.7e-05	1.33e-05	0	0	0.000115156	5.55e-05	0.000157644	0	0.0334	Non-Gaussian distribution	0.0222	Inhomogeneity	0.0857857	not significant	0.407931
Clostridium_sensu_stricto_1	0	0	2.65e-05	0	4.32e-05	4.17e-05	4.73e-05	0	0.013	Non-Gaussian distribution	0.419	Homogeneity	0.0866101	not significant	0.407931
Ruegeria	0	0	0	1.33e-05	2.88e-05	0.000111082	7.88e-05	0	0.00769	Non-Gaussian distribution	0.00874	Inhomogeneity	0.0866862	not significant	0.407931
MND1	0.000162178	5.32e-05	3.97e-05	0.000133438	0.000431835	0.00161069	0.000945865	8.77e-05	0.00846	Non-Gaussian distribution	0.00295	Inhomogeneity	0.0899678	not significant	0.407931
Romboutsia	6.76e-05	0	1.32e-05	0	0.000100761	0.000138852	0.000126115	0	0.0613	Gaussian(Normal) distribution	0.299	Homogeneity	0.0906436	not significant	0.407931
Gluconobacter	2.7e-05	0	0	0	0.00145384	0.000513753	9.46e-05	0.000350846	0.00195	Non-Gaussian distribution	6.72e-05	Inhomogeneity	0.0908686	not significant	0.407931
Incertae_Sedis	2.7e-05	1.33e-05	5.3e-05	2.67e-05	0.000143945	8.33e-05	0.000362582	7.31e-05	0.00481	Non-Gaussian distribution	0.00696	Inhomogeneity	0.0927942	not significant	0.407931
Butyricicoccus	0	0	0	1.33e-05	8.64e-05	5.55e-05	0.000189173	0	0.00511	Non-Gaussian distribution	0.00238	Inhomogeneity	0.0932937	not significant	0.407931
Weeksella	1.35e-05	0	1.32e-05	0	2.88e-05	6.94e-05	1.58e-05	0.000146186	0.00634	Non-Gaussian distribution	0.00831	Inhomogeneity	0.0961564	not significant	0.412363
Parabacteroides	0.000864947	0.0016506	0.00297891	0.00129435	0.000906853	0.000569294	0.000646341	0.00100868	0.0294	Non-Gaussian distribution	0.0384	Inhomogeneity	0.0986414	not significant	0.415038
Serratia	5.41e-05	0.000119802	0	5.34e-05	0	0	0	2.92e-05	0.0242	Non-Gaussian distribution	0.0781	Homogeneity	0.101017	not significant	0.417162
Roseisolibacter	0	0	2.65e-05	0	2.88e-05	5.55e-05	6.31e-05	0	0.0329	Non-Gaussian distribution	0.237	Homogeneity	0.103844	not significant	0.421028
[Ruminococcus]_torques_group	0.000229751	1.33e-05	2.65e-05	0.00034694	0.00152582	0.000402672	0.00255383	0.000263135	0.00628	Non-Gaussian distribution	0.0123	Inhomogeneity	0.105729	not significant	0.421028
uncultured	0.00467612	0.00476545	0.00529584	0.00616485	0.00928445	0.010761	0.0328058	0.0103792	0.00065	Non-Gaussian distribution	0.000959	Inhomogeneity	0.112004	not significant	0.431116
Treponema	0.000229751	0	0	0	0.000791697	0.000499868	0.00189173	1.46e-05	0.00557	Non-Gaussian distribution	0.0108	Inhomogeneity	0.114386	not significant	0.431116
Alistipes	0.000608166	0.000452585	0.000847334	0.000934068	0.0010364	0.00126355	0.000961629	0.00270444	0.0112	Non-Gaussian distribution	0.0597	Homogeneity	0.115036	not significant	0.431116
Anaerotruncus	1.35e-05	0	1.32e-05	0	2.88e-05	0.000236049	0.000283759	0	0.000749	Non-Gaussian distribution	0.0007	Inhomogeneity	0.119417	not significant	0.431116
Dorea	9.46e-05	0	6.62e-05	8.01e-05	2.88e-05	2.78e-05	1.58e-05	1.46e-05	0.293	Gaussian(Normal) distribution	0.0204	Inhomogeneity	0.119996	not significant	0.431116
Collinsella	0.000175692	6.66e-05	2.65e-05	0	0.000187128	0.000388786	0.000283759	2.92e-05	0.306	Gaussian(Normal) distribution	0.292	Homogeneity	0.12017	not significant	0.431116
Shewanella	0	1.33e-05	0	0	0	5.55e-05	3.15e-05	1.46e-05	0.0177	Non-Gaussian distribution	0.0657	Homogeneity	0.124712	not significant	0.431116
Acetobacter	0.000364899	0.000692189	0.00289947	0.00034694	0.0758446	0.00815063	0.0299997	0.0058913	0.000809	Non-Gaussian distribution	0.000267	Inhomogeneity	0.1255	not significant	0.431116
67-14	2.7e-05	0	0	0	8.64e-05	5.55e-05	0.000220702	0	0.00402	Non-Gaussian distribution	0.0107	Inhomogeneity	0.126942	not significant	0.431116
Pseudorhodoferax	5.41e-05	1.33e-05	0	2.67e-05	0.000115156	5.55e-05	7.88e-05	0.000380084	0.00219	Non-Gaussian distribution	0.0129	Inhomogeneity	0.12917	not significant	0.431116
Allorhizobium-Neorhizobium-Pararhizobium-Rhizobium	0	0.000173047	0	0.000133438	2.88e-05	0.000263819	0.000409875	0.000847879	0.0465	Non-Gaussian distribution	0.055	Homogeneity	0.131425	not significant	0.431116
Gemmatimonas	0	0	0	0.000160126	0.000158339	0.000180508	0.000267995	1.46e-05	0.0539	Gaussian(Normal) distribution	0.664	Homogeneity	0.131462	not significant	0.431116
MBNT15	4.05e-05	1.33e-05	2.65e-05	4e-05	8.64e-05	6.94e-05	7.88e-05	0.000336228	0.000661	Non-Gaussian distribution	0.00391	Inhomogeneity	0.133457	not significant	0.431318
Faecalibaculum	1.35e-05	0	1.32e-05	0	5.76e-05	2.78e-05	0.000126115	0	0.00726	Non-Gaussian distribution	0.0104	Inhomogeneity	0.142352	not significant	0.439576
Burkholderia-Caballeronia-Paraburkholderia	0.000364899	0.000585698	0.000383948	0.000400315	0.000374257	0.000541524	0.000930101	0.000804023	0.0665	Gaussian(Normal) distribution	0.175	Homogeneity	0.142672	not significant	0.439576
[Eubacterium]_eligens_group	1.35e-05	0	6.62e-05	1.33e-05	0.000316679	1.39e-05	0.000204937	4.39e-05	0.00768	Non-Gaussian distribution	0.0291	Inhomogeneity	0.14444	not significant	0.439576
Lachnoclostridium	9.46e-05	9.32e-05	0.000145636	0.000373627	0.000374257	0.000138852	0.000409875	0.000804023	0.0569	Gaussian(Normal) distribution	0.264	Homogeneity	0.147074	not significant	0.439576
Novosphingobium	0	0	0	2.67e-05	0.000143945	0.000277704	0.000914336	1.46e-05	0.000435	Non-Gaussian distribution	0.000191	Inhomogeneity	0.148532	not significant	0.439576
Cryobacterium	1.35e-05	0	0	0	2.88e-05	1.39e-05	1.58e-05	0	0.0402	Non-Gaussian distribution	0.383	Homogeneity	0.148678	not significant	0.439576
Escherichia-Shigella	0.000662225	0.000239604	0.000132396	0.000386971	0.000604569	0.000763687	0.00233313	0.000584744	0.00372	Non-Gaussian distribution	0.0614	Homogeneity	0.152935	not significant	0.439576
Streptococcus	0.000121633	1.33e-05	0.000185354	0	7.2e-05	0.00061095	0.000614812	7.31e-05	0.00836	Non-Gaussian distribution	0.0695	Homogeneity	0.156486	not significant	0.439576
UCG-002	0	1.33e-05	0	0.00017347	0.000532596	0.000138852	0.00168679	0.000160805	0.000581	Non-Gaussian distribution	0.00596	Inhomogeneity	0.162442	not significant	0.439576
Capnocytophaga	1.35e-05	7.99e-05	1.32e-05	0.000106751	0.000100761	5.55e-05	0.000204937	0.00010233	0.307	Gaussian(Normal) distribution	0.648	Homogeneity	0.164636	not significant	0.439576
Bilophila	2.7e-05	1.33e-05	1.32e-05	0	0.000100761	1.39e-05	6.31e-05	0.000350846	0.000561	Non-Gaussian distribution	0.00166	Inhomogeneity	0.165486	not significant	0.439576
Pseudolabrys	0	1.33e-05	1.32e-05	0.000133438	0.000115156	5.55e-05	0.000299524	8.77e-05	0.0861	Gaussian(Normal) distribution	0.382	Homogeneity	0.16566	not significant	0.439576
Staphylococcus	2.7e-05	5.32e-05	0	5.34e-05	4.32e-05	0.000347131	0.000157644	4.39e-05	0.00349	Non-Gaussian distribution	0.0193	Inhomogeneity	0.166374	not significant	0.439576
Acidovorax	1.35e-05	0	0	0	0	0	7.88e-05	8.77e-05	0.00051	Non-Gaussian distribution	0.00994	Inhomogeneity	0.167067	not significant	0.439576
Hafnia-Obesumbacterium	2.7e-05	0	0	0	1.44e-05	5.55e-05	7.88e-05	0	0.0206	Non-Gaussian distribution	0.138	Homogeneity	0.167841	not significant	0.439576
Flavisolibacter	2.7e-05	5.32e-05	2.65e-05	1.33e-05	0.000172734	0.000138852	0.000614812	1.46e-05	0.000614	Non-Gaussian distribution	0.00113	Inhomogeneity	0.16896	not significant	0.439576
Muribaculaceae	0.0056627	0.00503168	0.0101018	0.00915387	0.0105512	0.00633166	0.0150708	0.0273368	0.0271	Non-Gaussian distribution	0.0646	Homogeneity	0.170241	not significant	0.439576
Turicibacter	0	1.33e-05	0	0	1.44e-05	1.39e-05	1.58e-05	0	0.00386	Non-Gaussian distribution	0.865	Homogeneity	0.172447	not significant	0.439576
Gaiella	0.000202722	5.32e-05	2.65e-05	0.000120094	5.76e-05	0.000166623	0.000441404	0.000306991	0.314	Gaussian(Normal) distribution	0.247	Homogeneity	0.173465	not significant	0.439576
[Eubacterium]_xylanophilum_group	0.000243266	0	1.32e-05	0	0.000172734	0.000388786	0.000299524	1.46e-05	0.0858	Gaussian(Normal) distribution	0.626	Homogeneity	0.175848	not significant	0.440608
Lachnospiraceae_UCG-001	5.41e-05	0	0.000172115	0.000120094	0	2.78e-05	0	7.31e-05	0.154	Gaussian(Normal) distribution	0.232	Homogeneity	0.188815	not significant	0.461188
Clostridia_UCG-014	0.00067574	0.000612321	0.00103269	0.000520409	0.0010508	0.000499868	0.00116657	0.00156419	0.311	Gaussian(Normal) distribution	0.298	Homogeneity	0.194556	not significant	0.461188
Rikenellaceae_RC9_gut_group	0.000189207	0.000119802	0.000529584	0.000547097	0.000460624	0.000333245	0.000662105	0.000964828	0.852	Gaussian(Normal) distribution	0.739	Homogeneity	0.194755	not significant	0.461188
Tepidibacter	0	0.000279538	0	0.000120094	0	0	1.58e-05	0	0.000261	Non-Gaussian distribution	0.000934	Inhomogeneity	0.198239	not significant	0.461188
Sediminibacterium	0.000175692	0.000252915	0.00097973	0.00045369	7.2e-05	6.94e-05	0.000331053	0.000277753	0.0376	Non-Gaussian distribution	0.144	Homogeneity	0.201106	not significant	0.461188
Enterobacter	0.000662225	6.66e-05	5.3e-05	0.000200157	0.000561385	0.000652606	0.000882807	0.000116949	0.154	Gaussian(Normal) distribution	0.852	Homogeneity	0.201674	not significant	0.461188
Comamonas	0.000135148	0	0	0.000133438	2.88e-05	0	0	1.46e-05	0.0012	Non-Gaussian distribution	0.0193	Inhomogeneity	0.20276	not significant	0.461188
Photobacterium	0.000121633	9.32e-05	0.000410428	0.000200157	5.76e-05	0.000166623	1.58e-05	0.000131567	0.152	Gaussian(Normal) distribution	0.257	Homogeneity	0.203302	not significant	0.461188
Rikenella	1.35e-05	1.33e-05	1.32e-05	0	7.2e-05	2.78e-05	0	0.000219279	0.000594	Non-Gaussian distribution	0.00136	Inhomogeneity	0.203722	not significant	0.461188
Klebsiella	6.76e-05	9.32e-05	0.000211834	0.00017347	0.000403046	0.00031936	0.00126115	5.85e-05	0.00178	Non-Gaussian distribution	0.00799	Inhomogeneity	0.204743	not significant	0.461188
Nocardioides	8.11e-05	0	0	0	0	0.000152737	0.000157644	2.92e-05	0.0106	Non-Gaussian distribution	0.276	Homogeneity	0.20768	not significant	0.463127
Muribaculum	0.000135148	0.000119802	9.27e-05	0.000133438	0.000331073	0.000138852	0.000441404	0.0021197	4.99e-05	Non-Gaussian distribution	5.68e-05	Inhomogeneity	0.213684	not significant	0.467652
Rothia	0.000108118	9.32e-05	9.27e-05	4e-05	1.44e-05	0.000305475	0.000315288	0.000116949	0.0459	Non-Gaussian distribution	0.0276	Inhomogeneity	0.213935	not significant	0.467652
Nitrospira	1.35e-05	0.000159736	1.32e-05	6.67e-05	0.00012955	0.000166623	0.00039411	2.92e-05	0.0545	Gaussian(Normal) distribution	0.22	Homogeneity	0.216711	not significant	0.467652
Subgroup_7	1.35e-05	0	1.32e-05	0	8.64e-05	0	6.31e-05	0	0.00346	Non-Gaussian distribution	0.0183	Inhomogeneity	0.220123	not significant	0.467652
Methylophilus	1.35e-05	0	0	0	1.44e-05	1.39e-05	6.31e-05	0	0.000821	Non-Gaussian distribution	0.0459	Inhomogeneity	0.220195	not significant	0.467652
Haemophilus	0	1.33e-05	1.32e-05	4e-05	0	0.000347131	9.46e-05	4.39e-05	0.000463	Non-Gaussian distribution	0.00484	Inhomogeneity	0.228444	not significant	0.472299
Blautia	0.000851432	0.000133113	0.000410428	0.000773942	0.000662147	0.00031936	0.00146609	0.00286525	0.0406	Non-Gaussian distribution	0.0762	Homogeneity	0.231156	not significant	0.472299
Subgroup_12	1.35e-05	0	0	0	4.32e-05	0.000111082	0	0	0.000434	Non-Gaussian distribution	0.00786	Inhomogeneity	0.231547	not significant	0.472299
SC-I-84	2.7e-05	2.66e-05	0	2.67e-05	0.000187128	2.78e-05	6.31e-05	1.46e-05	0.00103	Non-Gaussian distribution	0.017	Inhomogeneity	0.231832	not significant	0.472299
Anaeroplasma	0	0	1.32e-05	0	5.76e-05	0	3.15e-05	0	0.00221	Non-Gaussian distribution	0.0424	Inhomogeneity	0.232973	not significant	0.472299
B2M28	2.7e-05	1.33e-05	2.65e-05	0	5.76e-05	0.000152737	1.58e-05	1.46e-05	0.00262	Non-Gaussian distribution	0.0258	Inhomogeneity	0.236394	not significant	0.474917
Pseudoxanthomonas	0	0	0	1.33e-05	2.88e-05	4.17e-05	0	0	0.00379	Non-Gaussian distribution	0.0917	Homogeneity	0.242229	not significant	0.482295
Porphyromonas	0	1.33e-05	0.000185354	0	2.88e-05	0.000708146	9.46e-05	0.000190042	0.00172	Non-Gaussian distribution	0.0752	Homogeneity	0.248561	not significant	0.488647
Sutterella	0	0	0	2.67e-05	8.64e-05	2.78e-05	0	1.46e-05	0.00394	Non-Gaussian distribution	0.121	Homogeneity	0.250716	not significant	0.488647
Aeromonas	0	0	1.32e-05	2.67e-05	0.000431835	0.000444327	0.00441404	0	1.4e-05	Non-Gaussian distribution	1.99e-06	Inhomogeneity	0.251993	not significant	0.488647
Subgroup_10	4.05e-05	0	1.32e-05	1.33e-05	2.88e-05	0	4.73e-05	0.000131567	0.0159	Non-Gaussian distribution	0.0804	Homogeneity	0.278673	not significant	0.535725
Muribacter	0	9.32e-05	0.000767897	0.000573785	7.2e-05	0.000333245	0	8.77e-05	0.0426	Non-Gaussian distribution	0.158	Homogeneity	0.281809	not significant	0.537123
Desulfovibrio	1.35e-05	1.33e-05	0.000450146	8.01e-05	4.32e-05	0	0	2.92e-05	6.63e-05	Non-Gaussian distribution	0.00428	Inhomogeneity	0.293968	not significant	0.545769
IMCC26256	4.05e-05	0	0.000185354	0.000306908	4.32e-05	6.94e-05	0	8.77e-05	0.0655	Gaussian(Normal) distribution	0.0607	Homogeneity	0.297004	not significant	0.545769
Sva0081_sediment_group	1.35e-05	1.33e-05	0	0	1.44e-05	2.78e-05	1.58e-05	0	0.118	Gaussian(Normal) distribution	0.541	Homogeneity	0.300327	not significant	0.545769
Campylobacter	1.35e-05	5.32e-05	7.94e-05	0.000213501	2.88e-05	9.72e-05	0.000252231	0.000423939	0.14	Gaussian(Normal) distribution	0.275	Homogeneity	0.30215	not significant	0.545769
Fusobacterium	0.000175692	1.33e-05	0	4e-05	0.000115156	0.00123579	0.000173409	0	7.62e-05	Non-Gaussian distribution	0.01	Inhomogeneity	0.306823	not significant	0.545769
Exiguobacterium	2.7e-05	0	0	0	0	1.39e-05	3.15e-05	0.000277753	2.27e-05	Non-Gaussian distribution	0.00416	Inhomogeneity	0.306928	not significant	0.545769
Mycobacterium	0	0	1.32e-05	1.33e-05	1.44e-05	1.39e-05	7.88e-05	0	0.000374	Non-Gaussian distribution	0.0331	Inhomogeneity	0.307447	not significant	0.545769
Helicobacter	0.000202722	0.000492519	0.000489865	0.000493722	0.000518202	0.000208278	0.000709399	0.00173961	0.00367	Non-Gaussian distribution	0.0338	Inhomogeneity	0.31267	not significant	0.545769
Candidatus_Solibacter	0.000581136	1.33e-05	0.000291271	0.000253533	1.44e-05	2.78e-05	0.000157644	0.000336228	0.276	Gaussian(Normal) distribution	0.485	Homogeneity	0.317469	not significant	0.545769
Actinobacillus	0	0	1.32e-05	0	0	5.55e-05	1.58e-05	0	0.000467	Non-Gaussian distribution	0.05	Inhomogeneity	0.323578	not significant	0.545769
Neisseria	1.35e-05	1.33e-05	3.97e-05	6.67e-05	8.64e-05	0.00592899	0.000283759	5.85e-05	2.56e-06	Non-Gaussian distribution	5.17e-06	Inhomogeneity	0.323662	not significant	0.545769
Brevundimonas	8.11e-05	0	1.32e-05	5.34e-05	1.44e-05	9.72e-05	0.000126115	4.39e-05	0.638	Gaussian(Normal) distribution	0.626	Homogeneity	0.326936	not significant	0.545769
SWB02	5.41e-05	0	1.32e-05	2.67e-05	2.88e-05	4.17e-05	4.73e-05	2.92e-05	0.844	Gaussian(Normal) distribution	0.166	Homogeneity	0.328266	not significant	0.545769
Kosakonia	0	1.33e-05	0	0	5.76e-05	0	0	1.46e-05	0.000314	Non-Gaussian distribution	0.0459	Inhomogeneity	0.334193	not significant	0.545769
CCD24	0	0	0	1.33e-05	1.44e-05	0	0	7.31e-05	0.000109	Non-Gaussian distribution	0.0235	Inhomogeneity	0.335595	not significant	0.545769
SJA-15	4.05e-05	0	1.32e-05	6.67e-05	1.44e-05	4.17e-05	0.000110351	5.85e-05	0.613	Gaussian(Normal) distribution	0.623	Homogeneity	0.337088	not significant	0.545769
Rodentibacter	0.000418959	0.000652255	0.000542823	0.000707223	0.000345468	0.000472098	0.00326323	0.00106716	0.000283	Non-Gaussian distribution	0.0033	Inhomogeneity	0.338926	not significant	0.545769
UCG-009	0	1.33e-05	0	0	4.32e-05	0	0	1.46e-05	0.00114	Non-Gaussian distribution	0.0996	Homogeneity	0.339025	not significant	0.545769
Reyranella	0	0	0.000516344	4e-05	0	0	3.15e-05	0	6.54e-06	Non-Gaussian distribution	0.00106	Inhomogeneity	0.339081	not significant	0.545769
Corynebacterium	0	0	0.000383948	0.000333596	4.32e-05	1.39e-05	4.73e-05	0.000160805	0.0208	Non-Gaussian distribution	0.0877	Homogeneity	0.339481	not significant	0.545769
Kapabacteriales	0	0	0	1.33e-05	0	4.17e-05	0	1.46e-05	0.00132	Non-Gaussian distribution	0.109	Homogeneity	0.340182	not significant	0.545769
Altererythrobacter	0.000162178	0	0.000119156	0	2.88e-05	0	4.73e-05	2.92e-05	0.0341	Non-Gaussian distribution	0.0416	Inhomogeneity	0.342252	not significant	0.545769
Bryobacter	1.35e-05	0	0	0	0	1.39e-05	0	0.000175423	7.86e-06	Non-Gaussian distribution	0.00202	Inhomogeneity	0.345649	not significant	0.545769
Prevotellaceae_NK3B31_group	0.000256781	6.66e-05	0.000172115	0.000226845	0.000143945	9.72e-05	0.000378346	0.00507265	4.7e-06	Non-Gaussian distribution	0.000206	Inhomogeneity	0.347345	not significant	0.545769
Parvimonas	0	0.000226293	1.32e-05	2.67e-05	1.44e-05	0	3.15e-05	0	5.25e-05	Non-Gaussian distribution	0.00992	Inhomogeneity	0.34753	not significant	0.545769
Chitinophaga	5.41e-05	0.000226293	0.000463386	0.00028022	0.00685178	4.17e-05	0.00014188	0.000657837	1.02e-05	Non-Gaussian distribution	0.000612	Inhomogeneity	0.351403	not significant	0.547991
Lachnospira	0.000202722	5.32e-05	3.97e-05	0.00158792	0.000460624	0.000277704	0.000945865	0.00397626	0.00451	Non-Gaussian distribution	0.202	Homogeneity	0.3552	not significant	0.550067
Woeseia	1.35e-05	0.000359406	0.000145636	0.000413659	2.88e-05	5.55e-05	0.000236466	0.000190042	0.447	Gaussian(Normal) distribution	0.341	Homogeneity	0.359178	not significant	0.552392
Prevotellaceae_UCG-001	0.000594651	0.000359406	0.000781136	0.000573785	0.000633358	0.000374901	0.000740928	0.00258749	0.00025	Non-Gaussian distribution	0.0171	Inhomogeneity	0.362319	not significant	0.553405
Weissella	0.000135148	2.66e-05	6.62e-05	1.33e-05	0.000158339	4.17e-05	0.000173409	4.39e-05	0.142	Gaussian(Normal) distribution	0.673	Homogeneity	0.365186	not significant	0.553989
Achromobacter	0	1.33e-05	0	0	2.88e-05	1.39e-05	0	0	0.00402	Non-Gaussian distribution	0.263	Homogeneity	0.372881	not significant	0.559947
Mesorhizobium	1.35e-05	0.000186359	7.94e-05	0.000240189	0.000215917	2.78e-05	0.00198632	0.00010233	3.02e-05	Non-Gaussian distribution	0.00497	Inhomogeneity	0.374135	not significant	0.559947
Haliangium	0	9.32e-05	1.32e-05	1.33e-05	1.44e-05	2.78e-05	4.73e-05	0.000306991	0.000572	Non-Gaussian distribution	0.0842	Homogeneity	0.378609	not significant	0.562865
A2	0	0	0.000238313	0	1.44e-05	0	0	0	2.66e-06	Non-Gaussian distribution	0.000969	Inhomogeneity	0.384514	not significant	0.566832
Ramlibacter	0.00343276	2.66e-05	1.32e-05	0.000120094	0	2.78e-05	3.15e-05	0.000365465	7.89e-06	Non-Gaussian distribution	0.00419	Inhomogeneity	0.38724	not significant	0.566832
UBA1819	0	0	5.3e-05	8.01e-05	0	0.000152737	4.73e-05	7.31e-05	0.181	Gaussian(Normal) distribution	0.46	Homogeneity	0.388903	not significant	0.566832
Mucispirillum	9.46e-05	0	0	0	4.32e-05	8.33e-05	7.88e-05	0	0.0189	Non-Gaussian distribution	0.746	Homogeneity	0.399706	not significant	0.575243
Monoglobus	1.35e-05	0.000279538	0	0	0	2.78e-05	0	1.46e-05	1.14e-05	Non-Gaussian distribution	0.0036	Inhomogeneity	0.399833	not significant	0.575243
Roseburia	0.000540592	0.000133113	0.000158875	0.00177473	0.000618963	0.000458212	0.00102469	0.00312838	0.0404	Non-Gaussian distribution	0.457	Homogeneity	0.403008	not significant	0.576095
Absconditabacteriales_(SR1)	1.35e-05	0	1.32e-05	0	0	0.000194393	0	0	6.18e-06	Non-Gaussian distribution	0.00205	Inhomogeneity	0.422841	not significant	0.600596
Sphingobium	0.0025543	5.32e-05	6.62e-05	1.33e-05	0.000187128	0.000138852	0.000157644	5.85e-05	6.41e-06	Non-Gaussian distribution	0.000402	Inhomogeneity	0.426111	not significant	0.60141
Butyricimonas	0	2.66e-05	0	0.000146782	5.76e-05	1.39e-05	6.31e-05	0.000248516	0.0393	Non-Gaussian distribution	0.53	Homogeneity	0.435595	not significant	0.609219
Lachnospiraceae_UCG-010	0	0	0	2.67e-05	0	6.94e-05	1.58e-05	0	0.00108	Non-Gaussian distribution	0.173	Homogeneity	0.441781	not significant	0.609219
[Eubacterium]_coprostanoligenes_group	0.000324355	0.000173047	0.00112537	0.000373627	0.000316679	0.000249934	0.00148186	0.00118411	0.0326	Non-Gaussian distribution	0.554	Homogeneity	0.44212	not significant	0.609219
Enterococcus	0.000162178	7.99e-05	0	8.01e-05	0.000172734	0.000208278	0.000126115	0	0.469	Gaussian(Normal) distribution	0.613	Homogeneity	0.442572	not significant	0.609219
Sulfurovum	6.76e-05	0	0	0.000160126	2.88e-05	6.94e-05	0.000189173	0.00010233	0.432	Gaussian(Normal) distribution	0.865	Homogeneity	0.45723	not significant	0.622014
Lachnospiraceae_UCG-004	0.000229751	0	0	4e-05	1.44e-05	0	0	7.31e-05	0.000723	Non-Gaussian distribution	0.0922	Homogeneity	0.459146	not significant	0.622014
Ruminococcus	0.000148663	0.000106491	0.000105917	0.000560441	0.000100761	0.000152737	0.000457168	0.00083326	0.0198	Non-Gaussian distribution	0.504	Homogeneity	0.469344	not significant	0.622014
Candidatus_Koribacter	0	0.000173047	0.000145636	0	5.76e-05	4.17e-05	3.15e-05	4.39e-05	0.079	Gaussian(Normal) distribution	0.00588	Inhomogeneity	0.469607	not significant	0.622014
Coriobacteriaceae_UCG-002	0.000783858	0	1.32e-05	0	4.32e-05	0	6.31e-05	8.77e-05	2.02e-05	Non-Gaussian distribution	0.0034	Inhomogeneity	0.47046	not significant	0.622014
Peptostreptococcus	0	0	0	0.000400315	0	0	3.15e-05	5.85e-05	2.15e-05	Non-Gaussian distribution	0.0101	Inhomogeneity	0.471851	not significant	0.622014
Iamia	2.7e-05	1.33e-05	2.65e-05	2.67e-05	0	1.39e-05	4.73e-05	0.00010233	0.0341	Non-Gaussian distribution	0.0115	Inhomogeneity	0.475512	not significant	0.622014
ZOR0006	0	0	1.32e-05	0	0	1.39e-05	1.58e-05	0	0.00147	Non-Gaussian distribution	0.672	Homogeneity	0.475746	not significant	0.622014
Coprococcus	0.000527077	0	2.65e-05	0.000186814	1.44e-05	0.000138852	6.31e-05	0.000146186	0.0139	Non-Gaussian distribution	0.0548	Homogeneity	0.479382	not significant	0.622014
Mycoplasma	0	1.33e-05	0.000304511	0	0.000100761	0.000111082	0.000283759	8.77e-05	0.0657	Gaussian(Normal) distribution	0.445	Homogeneity	0.480081	not significant	0.622014
Dongia	0.00062168	0	0	0	0.000316679	0.000124967	0.000662105	0.000116949	0.0321	Non-Gaussian distribution	0.753	Homogeneity	0.484603	not significant	0.622014
0319-7L14	1.35e-05	0	0	1.33e-05	0	0	4.73e-05	1.46e-05	0.00416	Non-Gaussian distribution	0.116	Homogeneity	0.485338	not significant	0.622014
Gemella	1.35e-05	0	9.27e-05	1.33e-05	5.76e-05	1.39e-05	0.00014188	1.46e-05	0.0257	Non-Gaussian distribution	0.577	Homogeneity	0.488847	not significant	0.622931
Methyloligellaceae	0	0	0	1.33e-05	1.44e-05	1.39e-05	0	0	0.000788	Non-Gaussian distribution	0.742	Homogeneity	0.503281	not significant	0.63768
[Eubacterium]_hallii_group	0	1.33e-05	0	0	0	0	4.73e-05	0	4.22e-05	Non-Gaussian distribution	0.0671	Homogeneity	0.514821	not significant	0.648616
Barnesiella	0.000121633	1.33e-05	1.32e-05	2.67e-05	0	0.000152737	4.73e-05	8.77e-05	0.222	Gaussian(Normal) distribution	0.735	Homogeneity	0.522832	not significant	0.655009
Massilia	0	0	0	6.67e-05	0	0.000208278	0	0	5.99e-05	Non-Gaussian distribution	0.0947	Homogeneity	0.541355	not significant	0.674425
GCA-900066575	0	1.33e-05	0	0.000120094	7.2e-05	0	3.15e-05	0.000131567	0.0419	Non-Gaussian distribution	0.969	Homogeneity	0.55474	not significant	0.687261
Acidibacter	0	0	0.000264792	0.000200157	4.32e-05	5.55e-05	0.000173409	0	0.0729	Gaussian(Normal) distribution	0.341	Homogeneity	0.558275	not significant	0.687819
MB-A2-108	6.76e-05	0.000119802	5.3e-05	0.000320252	0.000158339	5.55e-05	0.00014188	0.000467795	0.0413	Non-Gaussian distribution	0.548	Homogeneity	0.569583	not significant	0.69474
S0134_terrestrial_group	2.7e-05	1.33e-05	3.97e-05	0.00017347	0.000115156	2.78e-05	6.31e-05	0.000160805	0.112	Gaussian(Normal) distribution	0.702	Homogeneity	0.570123	not significant	0.69474
Nordella	0	0	0	9.34e-05	1.44e-05	8.33e-05	6.31e-05	0	0.0111	Non-Gaussian distribution	0.787	Homogeneity	0.601282	not significant	0.728727
NK4A214_group	0.000135148	1.33e-05	0	0.000120094	2.88e-05	0.000416557	4.73e-05	0	0.00399	Non-Gaussian distribution	0.126	Homogeneity	0.610735	not significant	0.735933
Mitsuaria	4.05e-05	0	0	2.67e-05	0	1.39e-05	1.58e-05	1.46e-05	0.183	Gaussian(Normal) distribution	0.135	Homogeneity	0.613827	not significant	0.735933
Erysipelotrichaceae_UCG-003	1.35e-05	0.000159736	0	0	0	5.55e-05	3.15e-05	0	0.00138	Non-Gaussian distribution	0.116	Homogeneity	0.619588	not significant	0.737884
Lachnospiraceae_ND3007_group	0.000121633	2.66e-05	0	1.33e-05	0.00012955	2.78e-05	0	8.77e-05	0.0645	Gaussian(Normal) distribution	0.929	Homogeneity	0.622073	not significant	0.737884
Intestinimonas	0	0	1.32e-05	0.000120094	0	4.17e-05	0	2.92e-05	0.00239	Non-Gaussian distribution	0.13	Homogeneity	0.632162	not significant	0.745885
Alloprevotella	0.000527077	0.000439274	0.00153579	0.00062716	0.000431835	0.000374901	0.000662105	0.00301143	0.00133	Non-Gaussian distribution	0.168	Homogeneity	0.638321	not significant	0.749187
Paraprevotella	0.000108118	0	1.32e-05	2.67e-05	5.76e-05	8.33e-05	6.31e-05	0	0.456	Gaussian(Normal) distribution	0.624	Homogeneity	0.659236	not significant	0.769684
Blastococcus	0	0	0	0.000106751	4.32e-05	2.78e-05	9.46e-05	0	0.019	Non-Gaussian distribution	0.638	Homogeneity	0.673793	not significant	0.782583
[Eubacterium]_siraeum_group	0.000121633	1.33e-05	0.000251552	0.000386971	2.88e-05	0.000180508	0.000204937	0.000613981	0.379	Gaussian(Normal) distribution	0.49	Homogeneity	0.68401	not significant	0.790332
Bosea	0.000229751	0.000226293	0.000251552	0.000266877	0.000143945	8.33e-05	0.000914336	0.000160805	0.000577	Non-Gaussian distribution	0.00053	Inhomogeneity	0.692054	not significant	0.795506
Acidobacteriales	0	1.33e-05	0	0.00017347	2.88e-05	1.39e-05	1.58e-05	5.85e-05	0.00136	Non-Gaussian distribution	0.0453	Inhomogeneity	0.703022	not significant	0.803968
Devosia	4.05e-05	0	0.000198594	2.67e-05	1.44e-05	0.000249934	6.31e-05	4.39e-05	0.0187	Non-Gaussian distribution	0.782	Homogeneity	0.717928	not significant	0.816826
Anaerostipes	1.35e-05	0	0	0.000146782	1.44e-05	1.39e-05	0.000157644	4.39e-05	0.00428	Non-Gaussian distribution	0.942	Homogeneity	0.736815	not significant	0.83406
OPB41	0	0	0.000304511	0	0	0	9.46e-05	0.00010233	0.00113	Non-Gaussian distribution	0.141	Homogeneity	0.751963	not significant	0.846908
[Eubacterium]_ruminantium_group	4.05e-05	7.99e-05	1.32e-05	0.000106751	4.32e-05	4.17e-05	4.73e-05	0.000146186	0.24	Gaussian(Normal) distribution	0.737	Homogeneity	0.782303	not significant	0.875821
JGI_0000069-P22	2.7e-05	5.32e-05	2.65e-05	0.000186814	2.88e-05	1.39e-05	3.15e-05	0.000160805	0.00358	Non-Gaussian distribution	0.857	Homogeneity	0.78549	not significant	0.875821
UCG-005	0	1.33e-05	2.65e-05	0.000226845	2.88e-05	1.39e-05	7.88e-05	8.77e-05	0.011	Non-Gaussian distribution	0.11	Homogeneity	0.808422	not significant	0.896906
Bergeyella	0	0.000186359	0	0	0	0	1.58e-05	0.000116949	0.000566	Non-Gaussian distribution	0.429	Homogeneity	0.813752	not significant	0.89835
Aggregatibacter	0.000351385	0	0.000304511	2.67e-05	0.000158339	6.94e-05	0.000299524	5.85e-05	0.153	Gaussian(Normal) distribution	0.435	Homogeneity	0.828694	not significant	0.910339
Sva0485	0.000148663	0	6.62e-05	0.000266877	0.00012955	0.000124967	0.000252231	2.92e-05	0.561	Gaussian(Normal) distribution	0.714	Homogeneity	0.859708	not significant	0.939778
Lachnospiraceae_UCG-006	2.7e-05	1.33e-05	0	0.000213501	2.88e-05	0.000138852	3.15e-05	1.46e-05	0.00496	Non-Gaussian distribution	0.38	Homogeneity	0.868476	not significant	0.94423
Citrobacter	0	0	0	0.000120094	0	1.39e-05	1.58e-05	0.000116949	0.000642	Non-Gaussian distribution	0.865	Homogeneity	0.87479	not significant	0.94423
Chryseobacterium	0	0	0	0.00017347	1.44e-05	9.72e-05	9.46e-05	0	0.0116	Non-Gaussian distribution	0.414	Homogeneity	0.876483	not significant	0.94423
Acinetobacter	0.000716284	0.000985038	0.00194622	0.00116091	0.00122353	0.000722032	0.00290065	0.000350846	0.205	Gaussian(Normal) distribution	0.246	Homogeneity	0.880989	not significant	0.944522
Prevotellaceae_Ga6A1_group	0	2.66e-05	0	1.33e-05	0	1.39e-05	1.58e-05	1.46e-05	0.113	Gaussian(Normal) distribution	0.398	Homogeneity	0.886247	not significant	0.945612
Family_XIII_AD3011_group	0	0	0	1.33e-05	0	0	1.58e-05	0	0.000125	Non-Gaussian distribution	0.783	Homogeneity	0.907603	not significant	0.963788
Flavobacterium	0	0	0.000357469	1.33e-05	1.44e-05	1.39e-05	0.000126115	0.000175423	0.00771	Non-Gaussian distribution	0.235	Homogeneity	0.919624	not significant	0.97128
Faecalibacterium	0.00348682	0.000159736	0.000503105	0.00464365	0.000561385	0.000374901	0.00110351	0.00757243	0.0327	Non-Gaussian distribution	0.48	Homogeneity	0.923819	not significant	0.97128
Azospirillum	1.35e-05	1.33e-05	1.32e-05	0.000306908	0	0	3.15e-05	0.000277753	0.000509	Non-Gaussian distribution	0.888	Homogeneity	0.927725	not significant	0.97128
Clostridia_vadinBB60_group	0.00062168	0.000465896	0.000436907	0.000106751	0.000172734	0.000152737	0.000299524	0.00108178	0.171	Gaussian(Normal) distribution	0.272	Homogeneity	0.941276	not significant	0.972634
RCP2-54	0	2.66e-05	0	0	1.44e-05	0	0	1.46e-05	0.00463	Non-Gaussian distribution	0.466	Homogeneity	0.941617	not significant	0.972634
Lechevalieria	0	0	9.27e-05	0	5.76e-05	2.78e-05	0	1.46e-05	0.0155	Non-Gaussian distribution	0.322	Homogeneity	0.946768	not significant	0.972634
Vibrio	1.35e-05	0.000106491	0	0.000146782	0	0.000236049	4.73e-05	0	0.0559	Gaussian(Normal) distribution	0.474	Homogeneity	0.952377	not significant	0.972634
Other	0.789629	0.762273	0.793899	0.745693	0.825049	0.807301	0.714916	0.737055	0.862	Gaussian(Normal) distribution	0.199	Homogeneity	0.952748	not significant	0.972634
Prevotella	0.00329761	0.00311485	0.00530908	0.00906046	0.00184249	0.00280481	0.00523379	0.01035	0.168	Gaussian(Normal) distribution	0.61	Homogeneity	0.955188	not significant	0.972634
PAUC43f_marine_benthic_group	0	0	1.32e-05	0	0	1.39e-05	0	0	8.01e-05	Non-Gaussian distribution	0.934	Homogeneity	0.972054	not significant	0.98204
Bacteroides	0.0121903	0.00250253	0.00341582	0.00616485	0.00506686	0.00302698	0.00629	0.0102623	0.247	Gaussian(Normal) distribution	0.568	Homogeneity	0.973233	not significant	0.98204
Agathobacter	0.000432473	0.000119802	0.00034423	0.000947412	0.000172734	5.55e-05	0.000283759	0.00135953	0.0621	Gaussian(Normal) distribution	0.396	Homogeneity	0.984822	not significant	0.989258
UCG-010	2.7e-05	0	2.65e-05	0.000146782	1.44e-05	1.39e-05	0.000173409	0	0.00344	Non-Gaussian distribution	0.72	Homogeneity	0.994812	not significant	0.994812

## Sheet: Species
Table S3. List of changed gut microbiota between WT and sssP1/sssΔ40 flies by one-way ANOVA, related to Figure 5 and S3.
raw_rownames[i]	WT1	WT2	WT3	WT4	SSS1	SSS2	SSS3	SSS4	shapiroP	distribution	HomogeneityP	HomogeneityTest	p-value	significant	q-value
Providencia_sp._g__Providencia	0.0907113	0.123329	0.0838993	0.136668	0.00028789	0.000333245	0.00329476	0.00198813	0.0314	Non-Gaussian distribution	0.000825	Inhomogeneity	0.00015233	***	0.0494706
uncultured_Providencia_g__Providencia	0.00354088	0.0036473	0.00233017	0.00469703	1.44e-05	1.39e-05	0.000157644	8.77e-05	0.0444	Non-Gaussian distribution	0.00152	Inhomogeneity	0.000368723	***	0.0494706
Commensalibacter_intestini_g__Commensalibacter	0.0366656	0.0504233	0.0295773	0.0273949	5.76e-05	0.000124967	0.000157644	4.39e-05	0.0451	Non-Gaussian distribution	1.27e-06	Inhomogeneity	0.000452475	***	0.0494706
uncultured_bacterium_g__[Ruminococcus]_torques_group	4.05e-05	0	0	1.33e-05	0.000143945	0.000124967	0.000236466	0.00020466	0.187	Gaussian(Normal) distribution	0.135	Homogeneity	0.00102831	**	0.0727817
metagenome_g__Ruminococcus	4.05e-05	3.99e-05	6.62e-05	4e-05	0	0	1.58e-05	0	0.129	Gaussian(Normal) distribution	0.431	Homogeneity	0.00137757	**	0.0727817
Helicobacter_hepaticus_g__Helicobacter	0.000135148	7.99e-05	9.27e-05	6.67e-05	1.44e-05	0	1.58e-05	0	0.234	Gaussian(Normal) distribution	0.076	Homogeneity	0.00142283	**	0.0727817
Ralstonia_insidiosa_g__Ralstonia	0.0147041	0.0194745	0.0259364	0.0115558	0.000546991	0.000124967	0.00143456	0.000789404	0.104	Gaussian(Normal) distribution	0.00269	Inhomogeneity	0.00155327	**	0.0727817
uncultured_bacterium_g__UCG-005	0	0	1.32e-05	0	0.000100761	0.000180508	0.000189173	8.77e-05	0.0474	Non-Gaussian distribution	0.00729	Inhomogeneity	0.00215741	**	0.0860762
uncultured_bacterium_g__Coriobacteriaceae_UCG-002	1.35e-05	0	1.32e-05	4e-05	7.2e-05	6.94e-05	9.46e-05	5.85e-05	0.578	Gaussian(Normal) distribution	0.871	Homogeneity	0.00236185	**	0.0860762
Bacteroides_uniformis_g__Bacteroides	0.000189207	6.66e-05	5.3e-05	0.000213501	0.000345468	0.000416557	0.000315288	0.000438558	0.46	Gaussian(Normal) distribution	0.578	Homogeneity	0.0026526	**	0.0870053
uncultured_Sphingomonadaceae_g__Sphingomonas	0.000175692	6.66e-05	9.27e-05	0.000146782	0.000892459	0.00093031	0.000898572	0.000365465	0.0193	Non-Gaussian distribution	0.0209	Inhomogeneity	0.00325181	**	0.0969631
Bacteroides_acidifaciens_g__Bacteroides	0.00064871	0.000918481	0.00174763	0.00112088	8.64e-05	0.000180508	0.000252231	0.000233898	0.195	Gaussian(Normal) distribution	0.0142	Inhomogeneity	0.00809241	**	0.209185
uncultured_Bacteroidales_g__Prevotellaceae_UCG-001	0.000229751	3.99e-05	6.62e-05	0.000533753	0.000762908	0.000597065	0.000630577	0.000862497	0.333	Gaussian(Normal) distribution	0.337	Homogeneity	0.00851863	**	0.209185
Muribacter_muris_g__Muribacter	5.41e-05	0.000106491	5.3e-05	4e-05	0.000158339	0.000166623	0.000331053	0.000248516	0.306	Gaussian(Normal) distribution	0.131	Homogeneity	0.00918442	**	0.209185
Bifidobacterium_breve_g__Bifidobacterium	4.05e-05	1.33e-05	0	0	5.76e-05	4.17e-05	7.88e-05	5.85e-05	0.417	Gaussian(Normal) distribution	0.716	Homogeneity	0.00956641	**	0.209185
Klebsiella_oxytoca_g__Enterobacter	0.000391929	0.00019967	0.000635501	0.000386971	1.44e-05	1.39e-05	0.000126115	0.00010233	0.276	Gaussian(Normal) distribution	0.101	Homogeneity	0.0112422	*	0.230465
Stenotrophomonas_rhizophila_g__Stenotrophomonas	0.000351385	0.000718812	0.001271	0.000560441	7.2e-05	9.72e-05	6.31e-05	0.000131567	0.0622	Gaussian(Normal) distribution	0.00196	Inhomogeneity	0.0182783	*	0.352664
Prevotella_sp._g__Alloprevotella	0.000581136	0.000465896	0.00164171	0.000733911	2.88e-05	0	3.15e-05	5.85e-05	0.0296	Non-Gaussian distribution	0.000422	Inhomogeneity	0.0215993	*	0.393588
Pseudomonas_poae_g__Pseudomonas	1.35e-05	3.99e-05	0	4e-05	0.000201523	0.014038	0.0167891	0.0172353	0.0015	Non-Gaussian distribution	1.76e-07	Inhomogeneity	0.0240848	*	0.415781
Trichinella_pseudospiralis_g__Lachnospiraceae_NK4A136_group	1.35e-05	0	0	1.33e-05	5.76e-05	1.39e-05	9.46e-05	5.85e-05	0.069	Gaussian(Normal) distribution	0.0411	Inhomogeneity	0.0267662	*	0.426161
Other	0.805306	0.776529	0.809535	0.764268	0.854774	0.87413	0.813917	0.821185	0.768	Gaussian(Normal) distribution	0.686	Homogeneity	0.0272847	*	0.426161
uncultured_bacterium_g__Faecalibaculum	1.35e-05	0	0	0	7.2e-05	8.33e-05	0.000267995	0.00010233	0.0151	Non-Gaussian distribution	0.00166	Inhomogeneity	0.0320658	*	0.478072
uncultured_Alphaproteobacteria_g__Wolbachia	6.76e-05	5.32e-05	0	0	0.00764348	0.0522501	0.0142353	0.039324	0.00905	Non-Gaussian distribution	6.28e-08	Inhomogeneity	0.0354898	*	0.493068
Parabacteroides_merdae_g__Parabacteroides	0.000202722	9.32e-05	0.000105917	0.000360283	0.000806092	0.00093031	0.000693634	0.00222203	0.0358	Non-Gaussian distribution	0.0179	Inhomogeneity	0.0360781	*	0.493068
Lachnospiraceae_bacterium_g__Lachnospiraceae_NK4A136_group	0.000243266	0.000665566	0.000556063	0.000120094	7.2e-05	2.78e-05	3.15e-05	0.00010233	0.0225	Non-Gaussian distribution	0.00958	Inhomogeneity	0.0402791	*	0.49803
Bacteroides_paurosaccharolyticus_g__Bacteroides	0.000108118	0	1.32e-05	2.67e-05	8.64e-05	0.000138852	0.000283759	0.000146186	0.346	Gaussian(Normal) distribution	0.389	Homogeneity	0.0403493	*	0.49803
uncultured_bacterium_g__UCG-003	2.7e-05	1.33e-05	0	0	7.2e-05	9.72e-05	0.000331053	0.000146186	0.0251	Non-Gaussian distribution	0.00512	Inhomogeneity	0.0421732	*	0.49803
uncultured_Bacteroidales_g__Muribaculaceae	0.000797373	0.000559076	0.000860574	0.000840661	0.00148263	0.00127744	0.00242772	0.00378622	0.0378	Non-Gaussian distribution	0.00676	Inhomogeneity	0.0425148	*	0.49803
uncultured_Aciditerrimonas_g__IMCC26256	1.35e-05	0	0	0	0.000143945	8.33e-05	0.000189173	0	0.0102	Non-Gaussian distribution	0.00229	Inhomogeneity	0.0495735	*	0.560693
Acidovorax_sp._g__Acidovorax	4.05e-05	1.33e-05	1.32e-05	0.000240189	0.000302284	9.72e-05	0.000331053	0.000365465	0.113	Gaussian(Normal) distribution	0.878	Homogeneity	0.0519538	not significant	0.567575
Porphyromonas_pasteri_g__Porphyromonas	0	0	3.97e-05	2.67e-05	5.76e-05	4.17e-05	0.000126115	0.00020466	0.0661	Gaussian(Normal) distribution	0.0587	Homogeneity	0.0561973	not significant	0.567575
Acinetobacter_bereziniae_g__Acinetobacter	8.11e-05	0.000159736	0.000105917	5.34e-05	0.000964431	0.000222164	0.000599048	0.00179809	0.0139	Non-Gaussian distribution	0.00129	Inhomogeneity	0.0564181	not significant	0.567575
uncultured_bacterium_g__Cetobacterium	0	0	0	5.34e-05	0.000446229	0.000860884	0.0013715	4.39e-05	0.00786	Non-Gaussian distribution	0.000484	Inhomogeneity	0.0575118	not significant	0.567575
uncultured_organism_g__[Eubacterium]_coprostanoligenes_group	9.46e-05	2.66e-05	1.32e-05	2.67e-05	8.64e-05	8.33e-05	0.000299524	0.000336228	0.0167	Non-Gaussian distribution	0.0612	Homogeneity	0.06138	not significant	0.567575
uncultured_Xanthomonadaceae_g__Lysobacter	0	0	1.32e-05	1.33e-05	0.000100761	1.39e-05	0.000110351	2.92e-05	0.00667	Non-Gaussian distribution	0.0134	Inhomogeneity	0.0616782	not significant	0.567575
SR1_bacterium_g__Absconditabacteriales_(SR1)	0.000378414	0.000319472	0.000264792	0.000653848	0.000158339	6.94e-05	0.000173409	0.000306991	0.42	Gaussian(Normal) distribution	0.375	Homogeneity	0.0622948	not significant	0.567575
Schaalia_odontolytica_g__Actinomyces	1.35e-05	1.33e-05	0	0	1.44e-05	1.39e-05	4.73e-05	2.92e-05	0.121	Gaussian(Normal) distribution	0.273	Homogeneity	0.0680248	not significant	0.597229
uncultured_organism_g__Muribaculaceae	0.000148663	0.000186359	0.000754657	0.000386971	8.64e-05	4.17e-05	1.58e-05	0.00010233	0.0182	Non-Gaussian distribution	0.0107	Inhomogeneity	0.0706143	not significant	0.597229
uncultured_bacterium_g__Haliangium	1.35e-05	1.33e-05	2.65e-05	4e-05	0.000143945	9.72e-05	7.88e-05	1.46e-05	0.0823	Gaussian(Normal) distribution	0.0425	Inhomogeneity	0.071012	not significant	0.597229
uncultured_bacterium_g__Lachnospiraceae_UCG-001	4.05e-05	1.33e-05	1.32e-05	1.33e-05	7.2e-05	1.39e-05	6.31e-05	5.85e-05	0.0308	Non-Gaussian distribution	0.317	Homogeneity	0.0729027	not significant	0.597802
Sediminibacterium_sp._g__Sediminibacterium	0.000270296	0.000266227	0.000158875	0.000120094	0.000834881	0.000485983	0.000472932	0.000190042	0.132	Gaussian(Normal) distribution	0.0716	Homogeneity	0.0775979	not significant	0.604959
Prevotella_sp._g__Prevotella	9.46e-05	0.000186359	2.65e-05	4e-05	0.000345468	0.000166623	0.000236466	0.000116949	0.743	Gaussian(Normal) distribution	0.621	Homogeneity	0.0794204	not significant	0.604959
uncultured_bacterium_g__Roseisolibacter	0	1.33e-05	1.32e-05	0	1.44e-05	1.39e-05	1.58e-05	1.46e-05	0.00124	Non-Gaussian distribution	0.00451	Inhomogeneity	0.0812606	not significant	0.604959
Pseudomonas_stutzeri_g__Pseudomonas	2.7e-05	1.33e-05	0	0	0.000115156	5.55e-05	0.000157644	0	0.0334	Non-Gaussian distribution	0.0222	Inhomogeneity	0.0857857	not significant	0.604959
uncultured_bacterium_g__Anaerotruncus	0	1.33e-05	0	0	8.64e-05	2.78e-05	0.000110351	0	0.00563	Non-Gaussian distribution	0.00815	Inhomogeneity	0.0858987	not significant	0.604959
uncultured_bacterium_g__Lachnospiraceae_NK4A136_group	0.000540592	0.000532453	0.00099297	0.0009741	0.00187128	0.00156903	0.00406722	0.00830337	0.00469	Non-Gaussian distribution	0.00234	Inhomogeneity	0.0864489	not significant	0.604959
unidentified_g__Odoribacter	0	0	0	1.33e-05	2.88e-05	0.000111082	7.88e-05	0	0.00769	Non-Gaussian distribution	0.00874	Inhomogeneity	0.0866862	not significant	0.604959
gut_metagenome_g__Alloprevotella	2.7e-05	0	0	0	0.00145384	0.000513753	9.46e-05	0.000350846	0.00195	Non-Gaussian distribution	6.72e-05	Inhomogeneity	0.0908686	not significant	0.608636
uncultured_bacterium_g__Ramlibacter	4.05e-05	0	0	6.67e-05	0.000143945	0.000208278	9.46e-05	1.46e-05	0.28	Gaussian(Normal) distribution	0.168	Homogeneity	0.0909242	not significant	0.608636
uncultured_bacterium_g__Bilophila	1.35e-05	0	1.32e-05	0	2.88e-05	6.94e-05	1.58e-05	0.000146186	0.00634	Non-Gaussian distribution	0.00831	Inhomogeneity	0.0961564	not significant	0.618468
Roseburia_hominis_g__Roseburia	0.000121633	0.000106491	1.32e-05	0.000213501	0.000273495	0.000194393	0.000378346	0.000131567	0.927	Gaussian(Normal) distribution	0.677	Homogeneity	0.099679	not significant	0.618468
Weissella_paramesenteroides_g__Weissella	2.7e-05	5.32e-05	1.32e-05	2.67e-05	0.000115156	9.72e-05	0.000204937	0.000584744	0.00202	Non-Gaussian distribution	0.00166	Inhomogeneity	0.101708	not significant	0.618468
Lactobacillus_johnsonii_g__Lactobacillus	0	0	0	0.000133438	2.88e-05	0.000222164	0.000283759	0.000672456	0.0172	Non-Gaussian distribution	0.0475	Inhomogeneity	0.101726	not significant	0.618468
Aggregatibacter_aphrophilus_g__Aggregatibacter	1.35e-05	0	1.32e-05	0	0.000187128	4.17e-05	0.000236466	0	0.00224	Non-Gaussian distribution	0.00134	Inhomogeneity	0.101821	not significant	0.618468
Lactobacillus_plantarum_g__Lactobacillus	0	0	0	1.33e-05	0.000187128	4.17e-05	0.000283759	0	0.00168	Non-Gaussian distribution	0.000598	Inhomogeneity	0.105981	not significant	0.625449
uncultured_bacterium_g__[Eubacterium]_eligens_group	0	0	0.000119156	0	0.000590174	0.000236049	0.00113504	1.46e-05	0.00515	Non-Gaussian distribution	0.00677	Inhomogeneity	0.108311	not significant	0.625449
Paraprevotella_xylaniphila_g__Paraprevotella	6.76e-05	1.33e-05	0	8.01e-05	1.44e-05	0	0	0	0.00296	Non-Gaussian distribution	0.0206	Inhomogeneity	0.117752	not significant	0.625449
Desulfovibrio_piger_g__Desulfovibrio	9.46e-05	0	6.62e-05	8.01e-05	2.88e-05	2.78e-05	1.58e-05	1.46e-05	0.293	Gaussian(Normal) distribution	0.0204	Inhomogeneity	0.119996	not significant	0.625449
Prevotella_stercorea_g__Prevotella	0	5.32e-05	1.32e-05	1.33e-05	0.000172734	6.94e-05	0.000331053	1.46e-05	0.00836	Non-Gaussian distribution	0.0158	Inhomogeneity	0.121762	not significant	0.625449
uncultured_organism_g__Coprococcus	1.35e-05	1.33e-05	3.97e-05	1.33e-05	4.32e-05	5.55e-05	9.46e-05	1.46e-05	0.0405	Non-Gaussian distribution	0.164	Homogeneity	0.122944	not significant	0.625449
Acetobacter_persici_g__Acetobacter	0.000364899	0.000678878	0.00270088	0.000306908	0.0740741	0.00810897	0.0294795	0.0058913	0.000855	Non-Gaussian distribution	0.000233	Inhomogeneity	0.123149	not significant	0.625449
uncultured_organism_g__Lachnospira	0.000108118	0	0	4e-05	0.000273495	2.78e-05	7.88e-05	0.000219279	0.12	Gaussian(Normal) distribution	0.212	Homogeneity	0.124271	not significant	0.625449
Parabacteroides_gordonii_g__Parabacteroides	1.35e-05	0	0	2.67e-05	1.44e-05	1.39e-05	4.73e-05	4.39e-05	0.21	Gaussian(Normal) distribution	0.575	Homogeneity	0.125125	not significant	0.625449
uncultured_bacterium_g__Mucispirillum	2.7e-05	0	0	0	8.64e-05	5.55e-05	0.000220702	0	0.00402	Non-Gaussian distribution	0.0107	Inhomogeneity	0.126942	not significant	0.625449
Corynebacterium_mastitidis_g__Corynebacterium	8.11e-05	1.33e-05	0	0.000120094	0	1.39e-05	0	0	0.00192	Non-Gaussian distribution	0.00684	Inhomogeneity	0.130136	not significant	0.625449
uncultured_Gemmatimonas_g__Gemmatimonas	0.000108118	1.33e-05	9.27e-05	0.000240189	0.000316679	0.000374901	0.000252231	7.31e-05	0.559	Gaussian(Normal) distribution	0.601	Homogeneity	0.131321	not significant	0.625449
uncultured_Clostridiales_g__Lachnospiraceae_NK4A136_group	0.000108118	1.33e-05	0	0	0.000187128	0.000111082	0.000315288	0	0.0574	Gaussian(Normal) distribution	0.161	Homogeneity	0.134803	not significant	0.625449
uncultured_bacterium_g__Lachnospiraceae_FCS020_group	1.35e-05	2.66e-05	1.32e-05	0.000160126	7.2e-05	0.000166623	9.46e-05	0.000219279	0.303	Gaussian(Normal) distribution	0.927	Homogeneity	0.135304	not significant	0.625449
uncultured_Capnocytophaga_g__Capnocytophaga	2.7e-05	3.99e-05	2.65e-05	0	8.64e-05	8.33e-05	0.000236466	1.46e-05	0.0131	Non-Gaussian distribution	0.0196	Inhomogeneity	0.135901	not significant	0.625449
Acinetobacter_haemolyticus_g__Acinetobacter	0	0	0	6.67e-05	2.88e-05	1.39e-05	0.000252231	0.000190042	0.00937	Non-Gaussian distribution	0.0677	Homogeneity	0.139653	not significant	0.625449
Lactobacillus_iners_g__Lactobacillus	5.41e-05	1.33e-05	0	2.67e-05	0.000100761	5.55e-05	7.88e-05	0.000380084	0.00131	Non-Gaussian distribution	0.0125	Inhomogeneity	0.141095	not significant	0.625449
Parvimonas_micra_g__Parvimonas	1.35e-05	0	0	2.67e-05	0	8.33e-05	3.15e-05	0.000146186	0.0162	Non-Gaussian distribution	0.0267	Inhomogeneity	0.141515	not significant	0.625449
Gluconobacter_oxydans_g__Gluconobacter	0.000162178	9.32e-05	3.97e-05	0.000507066	0.00041744	0.000180508	0.000756692	0.00052627	0.453	Gaussian(Normal) distribution	0.836	Homogeneity	0.141528	not significant	0.625449
uncultured_bacterium_g__Rikenellaceae_RC9_gut_group	4.05e-05	1.33e-05	5.3e-05	5.34e-05	4.32e-05	5.55e-05	0.000157644	8.77e-05	0.0557	Gaussian(Normal) distribution	0.134	Homogeneity	0.143553	not significant	0.625449
Rothia_sp._g__Rothia	1.35e-05	0	6.62e-05	1.33e-05	0.000316679	1.39e-05	0.000204937	4.39e-05	0.00768	Non-Gaussian distribution	0.0291	Inhomogeneity	0.14444	not significant	0.625449
uncultured_bacterium_g__Subgroup_12	1.35e-05	1.33e-05	0	0	5.76e-05	1.39e-05	6.31e-05	0	0.00892	Non-Gaussian distribution	0.047	Inhomogeneity	0.146911	not significant	0.625449
uncultured_organism_g__UBA1819	1.35e-05	0	0	0	2.88e-05	1.39e-05	1.58e-05	0	0.0402	Non-Gaussian distribution	0.383	Homogeneity	0.148678	not significant	0.625449
human_gut_g__Lachnoclostridium	1.35e-05	0.000239604	0	0.000240189	0	4.17e-05	0	0	0.000551	Non-Gaussian distribution	0.0131	Inhomogeneity	0.148735	not significant	0.625449
Escherichia_coli_g__Escherichia-Shigella	0.000662225	0.000239604	0.000132396	0.000386971	0.000604569	0.000763687	0.00233313	0.000584744	0.00372	Non-Gaussian distribution	0.0614	Homogeneity	0.152935	not significant	0.628807
unidentified_g__Clostridia_UCG-014	0.000500047	3.99e-05	0.00033099	0.000200157	7.2e-05	2.78e-05	0.000157644	0.000146186	0.211	Gaussian(Normal) distribution	0.0916	Homogeneity	0.15441	not significant	0.628807
Enterococcus_faecalis_g__Enterococcus	1.35e-05	0	0	0	7.2e-05	0.000249934	4.73e-05	0	0.000564	Non-Gaussian distribution	0.00103	Inhomogeneity	0.155285	not significant	0.628807
uncultured_bacterium_g__Methylophilus	6.76e-05	0	0	0	5.76e-05	9.72e-05	9.46e-05	0	0.02	Non-Gaussian distribution	0.64	Homogeneity	0.159053	not significant	0.63603
Prevotella_aurantiaca_g__Prevotella	5.41e-05	0	0	0	4.32e-05	0.000138852	7.88e-05	0	0.0431	Non-Gaussian distribution	0.235	Homogeneity	0.160947	not significant	0.63603
uncultured_organism_g__UCG-002	1.35e-05	0	0	0	0	0	7.88e-05	7.31e-05	0.000512	Non-Gaussian distribution	0.0129	Inhomogeneity	0.170336	not significant	0.645745
uncultured_bacterium_g__Lautropia	0	0	2.65e-05	0	0	2.78e-05	3.15e-05	8.77e-05	0.00879	Non-Gaussian distribution	0.128	Homogeneity	0.174044	not significant	0.645745
uncultured_Gemmatimonadaceae_g__Gemmatimonas	2.7e-05	0.000146425	0.000145636	1.33e-05	7.2e-05	1.39e-05	0	0	0.0193	Non-Gaussian distribution	0.247	Homogeneity	0.176996	not significant	0.645745
uncultured_delta_g__uncultured	0	1.33e-05	0	0	7.2e-05	6.94e-05	0.000362582	0	0.000165	Non-Gaussian distribution	0.000339	Inhomogeneity	0.179182	not significant	0.645745
unidentified_g__Clostridia_vadinBB60_group	1.35e-05	1.33e-05	0	0	0	0.00031936	9.46e-05	4.39e-05	0.000411	Non-Gaussian distribution	0.000729	Inhomogeneity	0.180306	not significant	0.645745
Bradyrhizobium_elkanii_g__Bradyrhizobium	0.000946035	0.000239604	0.000383948	0.000266877	0.000158339	0.000138852	0.000220702	0.000306991	0.0024	Non-Gaussian distribution	0.0386	Inhomogeneity	0.186471	not significant	0.645745
Neisseria_subflava_g__Neisseria	1.35e-05	0	0	0	0.000100761	0	0.000204937	0	0.000378	Non-Gaussian distribution	0.00139	Inhomogeneity	0.18735	not significant	0.645745
uncultured_bacterium_g__Clostridia_vadinBB60_group	2.7e-05	2.66e-05	1.32e-05	0	1.44e-05	1.39e-05	0.000126115	0.000263135	0.00124	Non-Gaussian distribution	0.00491	Inhomogeneity	0.190855	not significant	0.645745
Pseudoxanthomonas_mexicana_g__Pseudoxanthomonas	2.7e-05	1.33e-05	1.32e-05	0	2.88e-05	5.55e-05	0.000110351	0	0.0409	Non-Gaussian distribution	0.0413	Inhomogeneity	0.193738	not significant	0.645745
Bacteroides_fragilis_g__Bacteroides	0.000121633	9.32e-05	9.27e-05	4e-05	0.000302284	0.000111082	0.000425639	0.0018858	0.000117	Non-Gaussian distribution	0.000353	Inhomogeneity	0.194586	not significant	0.645745
gut_metagenome_g__[Eubacterium]_coprostanoligenes_group	0.000175692	0.000252915	0.00097973	0.00045369	7.2e-05	6.94e-05	0.000331053	0.000277753	0.0376	Non-Gaussian distribution	0.144	Homogeneity	0.201106	not significant	0.645745
uncultured_bacterium_g__Candidatus_Koribacter	0.000121633	9.32e-05	0.000410428	0.000200157	5.76e-05	0.000166623	1.58e-05	0.000131567	0.152	Gaussian(Normal) distribution	0.257	Homogeneity	0.203302	not significant	0.645745
Helicobacter_typhlonius_g__Helicobacter	1.35e-05	1.33e-05	1.32e-05	0	7.2e-05	2.78e-05	0	0.000219279	0.000594	Non-Gaussian distribution	0.00136	Inhomogeneity	0.203722	not significant	0.645745
uncultured_bacterium_g__Lachnospiraceae_UCG-006	4.05e-05	0	0	2.67e-05	1.44e-05	0.000236049	6.31e-05	4.39e-05	0.00147	Non-Gaussian distribution	0.0275	Inhomogeneity	0.204046	not significant	0.645745
Corynebacterium_stationis_g__Corynebacterium	1.35e-05	0	1.32e-05	0	2.88e-05	1.39e-05	0	5.85e-05	0.0285	Non-Gaussian distribution	0.0851	Homogeneity	0.205265	not significant	0.645745
Bacteroides_sp._g__Bacteroides	0.000662225	6.66e-05	5.3e-05	0.000200157	0.000561385	0.000652606	0.000835514	0.000116949	0.123	Gaussian(Normal) distribution	0.915	Homogeneity	0.206312	not significant	0.645745
uncultured_bacterium_g__Incertae_Sedis	2.7e-05	1.33e-05	5.3e-05	2.67e-05	0.000143945	5.55e-05	0.000331053	0	0.0043	Non-Gaussian distribution	0.0057	Inhomogeneity	0.209141	not significant	0.645745
uncultured_bacterium_g__Colidextribacter	0.000364899	0.000212981	0.000794376	0.000186814	2.88e-05	1.39e-05	0.00014188	0.000423939	0.224	Gaussian(Normal) distribution	0.536	Homogeneity	0.210654	not significant	0.645745
Photobacterium_sp._g__Photobacterium	1.35e-05	1.33e-05	0	2.67e-05	0.000158339	2.78e-05	6.31e-05	0	0.00477	Non-Gaussian distribution	0.0139	Inhomogeneity	0.210923	not significant	0.645745
uncultured_bacterium_g__Muribaculaceae	0.00402741	0.00359406	0.00752009	0.00700551	0.00761469	0.0041378	0.0100577	0.0196035	0.0203	Non-Gaussian distribution	0.0822	Homogeneity	0.213678	not significant	0.645745
uncultured_bacterium_g__Neisseria	1.35e-05	0.000159736	1.32e-05	6.67e-05	0.00012955	0.000166623	0.00039411	2.92e-05	0.0545	Gaussian(Normal) distribution	0.22	Homogeneity	0.216711	not significant	0.645745
uncultured_bacterium_g__Ruminococcaceae	1.35e-05	0	0	0	1.44e-05	1.39e-05	6.31e-05	0	0.000821	Non-Gaussian distribution	0.0459	Inhomogeneity	0.220195	not significant	0.645745
Prevotella_salivae_g__Prevotella	0	0	2.65e-05	0	5.76e-05	1.39e-05	3.15e-05	0	0.0383	Non-Gaussian distribution	0.328	Homogeneity	0.223104	not significant	0.645745
Desulfovibrio_fairfieldensis_g__Desulfovibrio	1.35e-05	0	0	0	0.000158339	0	0	5.85e-05	0.000255	Non-Gaussian distribution	0.00295	Inhomogeneity	0.224035	not significant	0.645745
uncultured_bacterium_g__A2	0	1.33e-05	3.97e-05	1.33e-05	5.76e-05	1.39e-05	3.15e-05	2.92e-05	0.67	Gaussian(Normal) distribution	0.891	Homogeneity	0.229174	not significant	0.645745
Trichuris_trichiura_g__Prevotella	1.35e-05	0	0	0	0	0.000124967	4.73e-05	0	0.00035	Non-Gaussian distribution	0.00568	Inhomogeneity	0.229599	not significant	0.645745
uncultured_Gemmatimonadales_g__uncultured	1.35e-05	0	0	0	4.32e-05	0.000111082	0	0	0.000434	Non-Gaussian distribution	0.00786	Inhomogeneity	0.231547	not significant	0.645745
uncultured_bacterium_g__MND1	0	0	1.32e-05	0	5.76e-05	0	3.15e-05	0	0.00221	Non-Gaussian distribution	0.0424	Inhomogeneity	0.232973	not significant	0.645745
uncultured_Acidobacteriaceae_g__uncultured	0.000216237	0	0.000436907	0	0	1.39e-05	4.73e-05	4.39e-05	0.00175	Non-Gaussian distribution	0.00514	Inhomogeneity	0.240208	not significant	0.645745
Aeromonas_veronii_g__Aeromonas	0	0	0	1.33e-05	0.000359862	0.000361016	0.00337359	0	1.64e-05	Non-Gaussian distribution	7.22e-07	Inhomogeneity	0.242945	not significant	0.645745
uncultured_bacterium_g__Odoribacter	1.35e-05	2.66e-05	3.97e-05	0.000293564	0	0	0	2.92e-05	4.69e-05	Non-Gaussian distribution	0.00496	Inhomogeneity	0.248632	not significant	0.645745
Ruminococcus_torques_g__[Ruminococcus]_torques_group	0	0	1.32e-05	2.67e-05	1.44e-05	5.55e-05	1.58e-05	0.000277753	8.66e-05	Non-Gaussian distribution	0.00405	Inhomogeneity	0.248799	not significant	0.645745
Sutterella_wadsworthensis_g__Sutterella	0	0	1.32e-05	0	2.88e-05	0	3.15e-05	0	0.00247	Non-Gaussian distribution	0.145	Homogeneity	0.253515	not significant	0.645745
unidentified_g__uncultured	9.46e-05	2.66e-05	0	0	4.32e-05	0	0.000126115	0.000233898	0.0572	Gaussian(Normal) distribution	0.203	Homogeneity	0.25585	not significant	0.645745
uncultured_bacterium_g__Erysipelotrichaceae_UCG-003	0	1.33e-05	2.65e-05	1.33e-05	2.88e-05	8.33e-05	3.15e-05	0	0.0444	Non-Gaussian distribution	0.0885	Homogeneity	0.259202	not significant	0.645745
uncultured_bacterium_g__Leptotrichia	1.35e-05	0.000106491	0.000397188	5.34e-05	2.88e-05	0	9.46e-05	0	0.00169	Non-Gaussian distribution	0.0525	Homogeneity	0.259455	not significant	0.645745
uncultured_forest_g__uncultured	1.35e-05	0	1.32e-05	0	5.76e-05	0	4.73e-05	0	0.00767	Non-Gaussian distribution	0.0501	Homogeneity	0.26123	not significant	0.645745
uncultured_bacterium_g__Dialister	0	0	3.97e-05	0	2.88e-05	2.78e-05	6.31e-05	0	0.0534	Gaussian(Normal) distribution	0.674	Homogeneity	0.26549	not significant	0.645745
Shewanella_xiamenensis_g__Shewanella	0.000189207	5.32e-05	6.62e-05	0.000226845	1.44e-05	1.39e-05	1.58e-05	0.000190042	0.0383	Non-Gaussian distribution	0.993	Homogeneity	0.268737	not significant	0.645745
Bacteroides_plebeius_g__Bacteroides	5.41e-05	0.000106491	1.32e-05	2.67e-05	5.76e-05	1.39e-05	0.000157644	0.000219279	0.158	Gaussian(Normal) distribution	0.212	Homogeneity	0.27035	not significant	0.645745
Parasutterella_excrementihominis_g__Parasutterella	0	0	1.32e-05	0	0.00012955	0	1.58e-05	1.46e-05	4.05e-05	Non-Gaussian distribution	0.00505	Inhomogeneity	0.270781	not significant	0.645745
uncultured_bacterium_g__Pseudorhodoferax	0	0.000425962	0	9.34e-05	0	1.39e-05	0	1.46e-05	4.3e-05	Non-Gaussian distribution	0.000327	Inhomogeneity	0.270924	not significant	0.645745
uncultured_bacterium_g__uncultured	0.00328409	0.00395346	0.00415723	0.00511069	0.00372817	0.00533193	0.0230633	0.00590592	3.68e-05	Non-Gaussian distribution	0.00234	Inhomogeneity	0.282432	not significant	0.645745
uncultured_bacterium_g__Alistipes	0.000297325	9.32e-05	0.000291271	0.000867349	0.000950037	0.000138852	0.000551755	0.00293834	0.00363	Non-Gaussian distribution	0.0597	Homogeneity	0.283009	not significant	0.645745
uncultured_Gemmatimonas_g__uncultured	9.46e-05	1.33e-05	3.97e-05	1.33e-05	8.64e-05	8.33e-05	0.000740928	4.39e-05	3.07e-05	Non-Gaussian distribution	0.00565	Inhomogeneity	0.284368	not significant	0.645745
Bacteroides_stercoris_g__Bacteroides	5.41e-05	2.66e-05	0.00033099	0.000186814	0.000259101	0.000152737	0.000283759	0.00216355	6.19e-05	Non-Gaussian distribution	0.0108	Inhomogeneity	0.29152	not significant	0.645745
uncultured_bacterium_g__[Eubacterium]_coprostanoligenes_group	1.35e-05	0.000133113	1.32e-05	1.33e-05	0	0	3.15e-05	0	0.000242	Non-Gaussian distribution	0.0561	Homogeneity	0.296433	not significant	0.645745
Lactobacillus_reuteri_g__Lactobacillus	0.000229751	1.33e-05	6.62e-05	4e-05	0.000187128	6.94e-05	0.000189173	0.000160805	0.316	Gaussian(Normal) distribution	0.391	Homogeneity	0.296436	not significant	0.645745
uncultured_bacterium_g__Aggregatibacter	0.000108118	9.32e-05	7.94e-05	4e-05	1.44e-05	0.000166623	0.000315288	0.000116949	0.164	Gaussian(Normal) distribution	0.0407	Inhomogeneity	0.298667	not significant	0.645745
Anaerostipes_hadrus_g__Anaerostipes	1.35e-05	2.66e-05	0.000225073	0.000306908	0.000100761	4.17e-05	6.31e-05	2.92e-05	0.0259	Non-Gaussian distribution	0.0324	Inhomogeneity	0.301735	not significant	0.645745
uncultured_bacterium_g__Acidobacteriales	1.35e-05	1.33e-05	0	1.33e-05	1.44e-05	2.78e-05	0	0.000116949	0.000285	Non-Gaussian distribution	0.00756	Inhomogeneity	0.305154	not significant	0.645745
uncultured_gamma_g__B2M28	0	0	1.32e-05	1.33e-05	1.44e-05	1.39e-05	7.88e-05	0	0.000374	Non-Gaussian distribution	0.0331	Inhomogeneity	0.307447	not significant	0.645745
Clostridium_sp._g__Romboutsia	0.000256781	0	0.000370709	5.34e-05	0	0.000166623	7.88e-05	1.46e-05	0.114	Gaussian(Normal) distribution	0.208	Homogeneity	0.309025	not significant	0.645745
uncultured_bacterium_g__Lachnoclostridium	0.000162178	2.66e-05	2.65e-05	2.67e-05	0	0	0	7.31e-05	0.00674	Non-Gaussian distribution	0.336	Homogeneity	0.314947	not significant	0.645745
uncultured_bacterium_g__Lachnospiraceae_UCG-003	0.000581136	1.33e-05	0.000291271	0.000253533	1.44e-05	2.78e-05	0.000157644	0.000336228	0.276	Gaussian(Normal) distribution	0.485	Homogeneity	0.317469	not significant	0.645745
uncultured_bacterium_g__IMCC26256	1.35e-05	0	1.32e-05	0	4.32e-05	0	0	0.000350846	1.31e-05	Non-Gaussian distribution	0.000444	Inhomogeneity	0.320478	not significant	0.645745
uncultured_proteobacterium_g__uncultured	0	1.33e-05	1.32e-05	1.33e-05	4.32e-05	0	0.000173409	0	0.000173	Non-Gaussian distribution	0.00216	Inhomogeneity	0.324243	not significant	0.645745
uncultured_Acetobacteraceae_g__uncultured	0	0	0	1.33e-05	0	0	1.58e-05	5.85e-05	0.000372	Non-Gaussian distribution	0.0441	Inhomogeneity	0.324564	not significant	0.645745
gut_metagenome_g__Clostridia_vadinBB60_group	1.35e-05	1.33e-05	0	0.000146782	2.88e-05	0.000485983	0.000157644	0	0.00211	Non-Gaussian distribution	0.0875	Homogeneity	0.326006	not significant	0.645745
uncultured_bacterium_g__Prevotellaceae_NK3B31_group	0	0	1.32e-05	0	1.44e-05	0.000374901	0	1.46e-05	3.53e-06	Non-Gaussian distribution	0.000236	Inhomogeneity	0.326477	not significant	0.645745
Clostridium_sp._g__uncultured	6.76e-05	0.000119802	5.3e-05	0.000160126	0.000158339	5.55e-05	0.000126115	0.000336228	0.0443	Non-Gaussian distribution	0.18	Homogeneity	0.327054	not significant	0.645745
uncultured_bacterium_g__Dubosiella	5.41e-05	0	1.32e-05	2.67e-05	2.88e-05	4.17e-05	4.73e-05	2.92e-05	0.844	Gaussian(Normal) distribution	0.166	Homogeneity	0.328266	not significant	0.645745
gut_metagenome_g__Fusobacterium	1.35e-05	0	1.32e-05	0	2.88e-05	0	6.31e-05	0	0.00719	Non-Gaussian distribution	0.0527	Homogeneity	0.333082	not significant	0.645745
Proteus_mirabilis_g__Proteus	0	0	1.32e-05	1.33e-05	0	0	3.15e-05	0.000263135	1.53e-05	Non-Gaussian distribution	0.000956	Inhomogeneity	0.333229	not significant	0.645745
metagenome_g__Bacteroides	0	1.33e-05	0	0	5.76e-05	0	0	1.46e-05	0.000314	Non-Gaussian distribution	0.0459	Inhomogeneity	0.334193	not significant	0.645745
uncultured_bacterium_g__TM7	0	0	0	1.33e-05	1.44e-05	0	0	7.31e-05	0.000109	Non-Gaussian distribution	0.0235	Inhomogeneity	0.335595	not significant	0.645745
uncultured_bacterium_g__Sva0081_sediment_group	0	0	1.32e-05	0	1.44e-05	0	4.73e-05	0	0.000722	Non-Gaussian distribution	0.0769	Homogeneity	0.337397	not significant	0.645745
uncultured_organism_g__Prevotella	0	0	0	1.33e-05	1.44e-05	0	0	0.00010233	3.24e-05	Non-Gaussian distribution	0.00899	Inhomogeneity	0.33803	not significant	0.645745
Fibrobacter_sp._g__Fibrobacter	0	1.33e-05	0	0	4.32e-05	0	0	1.46e-05	0.00114	Non-Gaussian distribution	0.0996	Homogeneity	0.339025	not significant	0.645745
uncultured_bacterium_g__[Eubacterium]_xylanophilum_group	0.000229751	2.66e-05	2.65e-05	8.01e-05	4.32e-05	0.000458212	0.000126115	0.000160805	0.045	Non-Gaussian distribution	0.325	Homogeneity	0.339177	not significant	0.645745
uncultured_organism_g__Lachnospiraceae_UCG-004	0	0	0.000383948	0.000333596	4.32e-05	1.39e-05	4.73e-05	0.000160805	0.0208	Non-Gaussian distribution	0.0877	Homogeneity	0.339481	not significant	0.645745
Mycobacterium_abscessus_g__Mycobacterium	0	1.33e-05	0	0	0	1.39e-05	0	5.85e-05	0.000253	Non-Gaussian distribution	0.0438	Inhomogeneity	0.339863	not significant	0.645745
uncultured_bacterium_g__Porphyromonas	0	1.33e-05	1.32e-05	0	0	0.000305475	0	2.92e-05	9.48e-06	Non-Gaussian distribution	0.000624	Inhomogeneity	0.340061	not significant	0.645745
Prevotellaceae_bacterium_g__Prevotella	0	0	0	1.33e-05	0	4.17e-05	0	1.46e-05	0.00132	Non-Gaussian distribution	0.109	Homogeneity	0.340182	not significant	0.645745
Sphingomonadaceae_bacterium_g__Sphingomonas	1.35e-05	0	0	0	0	0	0.00014188	1.46e-05	1.34e-05	Non-Gaussian distribution	0.00369	Inhomogeneity	0.341274	not significant	0.645745
Streptococcus_sanguinis_g__Streptococcus	0.000162178	0	0.000119156	0	2.88e-05	0	4.73e-05	2.92e-05	0.0341	Non-Gaussian distribution	0.0416	Inhomogeneity	0.342252	not significant	0.645745
uncultured_bacterium_g__Ellin6067	1.35e-05	0.000266227	1.32e-05	0.000133438	2.88e-05	5.55e-05	1.58e-05	7.31e-05	0.0121	Non-Gaussian distribution	0.0322	Inhomogeneity	0.344131	not significant	0.645745
uncultured_bacterium_g__Polycyclovorans	0	0	2.65e-05	0	0	1.39e-05	4.73e-05	1.46e-05	0.0277	Non-Gaussian distribution	0.512	Homogeneity	0.344759	not significant	0.645745
Acinetobacter_junii_g__Acinetobacter	1.35e-05	0	0	0	0	1.39e-05	0	0.000175423	7.86e-06	Non-Gaussian distribution	0.00202	Inhomogeneity	0.345649	not significant	0.645745
uncultured_rumen_g__UCG-002	0	1.33e-05	2.65e-05	1.33e-05	0	1.39e-05	3.15e-05	0.000219279	5.03e-05	Non-Gaussian distribution	0.00449	Inhomogeneity	0.345942	not significant	0.645745
Bacteroides_sartorii_g__Bacteroides	1.35e-05	0	0	0.000106751	4.32e-05	0.000111082	0.000126115	0	0.0312	Non-Gaussian distribution	0.827	Homogeneity	0.346231	not significant	0.645745
uncultured_bacterium_g__Alloprevotella	0.000189207	0.000292849	0.000238313	0.000427003	0.000201523	0.000249934	0.00176561	0.000453177	9.65e-05	Non-Gaussian distribution	0.00966	Inhomogeneity	0.347485	not significant	0.645745
Vibrio_natriegens_g__Vibrio	2.7e-05	2.66e-05	0.000370709	0	0	1.39e-05	4.73e-05	0	2.75e-05	Non-Gaussian distribution	0.00744	Inhomogeneity	0.347784	not significant	0.645745
uncultured_bacterium_g__UCG-010	0	1.33e-05	0	0	0	0	1.58e-05	2.92e-05	0.00506	Non-Gaussian distribution	0.248	Homogeneity	0.3484	not significant	0.645745
Alloprevotella_tannerae_g__Alloprevotella	2.7e-05	0	0.000145636	0	0	0	1.58e-05	1.46e-05	9.95e-05	Non-Gaussian distribution	0.00749	Inhomogeneity	0.349147	not significant	0.645745
uncultured_beta_g__uncultured	8.11e-05	3.99e-05	3.97e-05	1.33e-05	0	2.78e-05	6.31e-05	0	0.576	Gaussian(Normal) distribution	0.915	Homogeneity	0.349924	not significant	0.645745
Bacteroides_dorei_g__Bacteroides	5.41e-05	0.000226293	0.000463386	0.00028022	0.00685178	4.17e-05	0.00014188	0.000657837	1.02e-05	Non-Gaussian distribution	0.000612	Inhomogeneity	0.351403	not significant	0.645745
Fusobacterium_periodonticum_g__Fusobacterium	0	1.33e-05	0	4e-05	1.44e-05	0.000971966	3.15e-05	0	3.12e-06	Non-Gaussian distribution	0.000299	Inhomogeneity	0.352755	not significant	0.645745
metagenome_g__SWB02	0	1.33e-05	0	0	0	0	3.15e-05	1.46e-05	0.00364	Non-Gaussian distribution	0.215	Homogeneity	0.355889	not significant	0.645745
Porphyromonas_endodontalis_g__Porphyromonas	0.000243266	0.000186359	0.000754657	0.000333596	0.000431835	0.000263819	0.000520226	0.00185656	0.00271	Non-Gaussian distribution	0.12	Homogeneity	0.35589	not significant	0.645745
uncultured_bacterium_g__Clostridia_UCG-014	0.00294622	1.33e-05	0	0	0	1.39e-05	1.58e-05	0	1.23e-06	Non-Gaussian distribution	1.73e-06	Inhomogeneity	0.357748	not significant	0.645745
uncultured_Barnesiella_g__Muribaculaceae	1.35e-05	0	0	2.67e-05	1.44e-05	0	1.58e-05	0.000219279	2.5e-05	Non-Gaussian distribution	0.00678	Inhomogeneity	0.360111	not significant	0.645745
Actinobacteria_bacterium_g__MB-A2-108	0	0	1.32e-05	0	0	1.39e-05	3.15e-05	0	0.00321	Non-Gaussian distribution	0.212	Homogeneity	0.362483	not significant	0.645745
Helicobacter_pylori_g__Helicobacter	0.000243266	5.32e-05	0.000132396	0.000213501	0.000100761	4.17e-05	0.000283759	0.00505804	4.05e-06	Non-Gaussian distribution	0.000213	Inhomogeneity	0.363354	not significant	0.645745
uncultured_bacterium_g__Butyricicoccus	0	1.33e-05	1.32e-05	1.33e-05	1.44e-05	0	1.58e-05	8.77e-05	0.000207	Non-Gaussian distribution	0.0165	Inhomogeneity	0.366884	not significant	0.645745
uncultured_prokaryote_g__Christensenellaceae_R-7_group	2.7e-05	3.99e-05	3.97e-05	0	4.32e-05	2.78e-05	3.15e-05	4.39e-05	0.0343	Non-Gaussian distribution	0.205	Homogeneity	0.36842	not significant	0.645745
uncultured_bacterium_g__[Eubacterium]_ruminantium_group	0.000175692	1.33e-05	1.32e-05	5.34e-05	2.88e-05	0.000152737	0.000189173	8.77e-05	0.141	Gaussian(Normal) distribution	0.897	Homogeneity	0.369848	not significant	0.645745
unidentified_g__Lachnospiraceae_UCG-001	1.35e-05	0	3.97e-05	1.33e-05	1.44e-05	0	1.58e-05	0	0.0401	Non-Gaussian distribution	0.318	Homogeneity	0.371266	not significant	0.645745
uncultured_bacterium_g__Desulfovibrio	0	1.33e-05	0	0	2.88e-05	1.39e-05	0	0	0.00402	Non-Gaussian distribution	0.263	Homogeneity	0.372881	not significant	0.645745
uncultured_Acidimicrobiales_g__uncultured	0	0	1.32e-05	9.34e-05	4.32e-05	2.78e-05	4.73e-05	8.77e-05	0.272	Gaussian(Normal) distribution	0.377	Homogeneity	0.373431	not significant	0.645745
Bacteroides_coprophilus_g__Bacteroides	5.41e-05	0	2.65e-05	0	0	1.39e-05	0	1.46e-05	0.0157	Non-Gaussian distribution	0.0933	Homogeneity	0.374055	not significant	0.645745
Bifidobacterium_catenulatum_g__Bifidobacterium	1.35e-05	0.000186359	7.94e-05	0.000240189	0.000215917	2.78e-05	0.00198632	0.00010233	3.02e-05	Non-Gaussian distribution	0.00497	Inhomogeneity	0.374135	not significant	0.645745
uncultured_bacterium_g__Muribaculum	0.000418959	9.32e-05	0.000158875	0.000200157	0.000230312	0.000388786	0.0011981	5.85e-05	0.00536	Non-Gaussian distribution	0.0663	Homogeneity	0.374703	not significant	0.645745
[Eubacterium]_rectale_g__Agathobacter	1.35e-05	0.000159736	0	0	7.2e-05	8.33e-05	0.000236466	1.46e-05	0.0776	Gaussian(Normal) distribution	0.753	Homogeneity	0.378783	not significant	0.645745
metagenome_g__NK4A214_group	0	0	0.000304511	0	0	0	1.58e-05	0	2.34e-06	Non-Gaussian distribution	0.000637	Inhomogeneity	0.380276	not significant	0.645745
Ramlibacter_sp._g__Ramlibacter	0	0	1.32e-05	0.000226845	0	1.39e-05	1.58e-05	0	8.3e-06	Non-Gaussian distribution	0.00191	Inhomogeneity	0.382877	not significant	0.645745
uncultured_bacterium_g__GCA-900066575	9.46e-05	5.32e-05	0.000291271	0	4.32e-05	6.94e-05	0.000331053	0.000423939	0.0991	Gaussian(Normal) distribution	0.526	Homogeneity	0.384045	not significant	0.645745
uncultured_bacterium_g__Caulobacteraceae	0	0	0.000238313	0	1.44e-05	0	0	0	2.66e-06	Non-Gaussian distribution	0.000969	Inhomogeneity	0.384514	not significant	0.645745
Lactobacillus_intestinalis_g__Lactobacillus	1.35e-05	3.99e-05	6.62e-05	0	1.44e-05	1.39e-05	3.15e-05	0	0.209	Gaussian(Normal) distribution	0.21	Homogeneity	0.386711	not significant	0.645745
uncultured_gamma_g__Woeseia	0.000121633	0.000226293	0.000225073	5.34e-05	0.000115156	0.000124967	0.000236466	0.000613981	0.00994	Non-Gaussian distribution	0.129	Homogeneity	0.387086	not significant	0.645745
uncultured_Ferrimicrobium_g__IMCC26256	0	1.33e-05	0	1.33e-05	1.44e-05	0	0	0.000131567	2.94e-05	Non-Gaussian distribution	0.00654	Inhomogeneity	0.388472	not significant	0.645745
uncultured_bacterium_g__Methyloligellaceae	0	0	5.3e-05	8.01e-05	0	0.000152737	4.73e-05	7.31e-05	0.181	Gaussian(Normal) distribution	0.46	Homogeneity	0.388903	not significant	0.645745
unidentified_g__Ruminococcus	0	0	0.000198594	0	0	1.39e-05	0	0	3.07e-06	Non-Gaussian distribution	0.00145	Inhomogeneity	0.389339	not significant	0.645745
Lachnospiraceae_bacterium_g__Blautia	0.000108118	0.000106491	0.000278032	0.000306908	0.000201523	6.94e-05	0.000236466	0.00197351	3.74e-05	Non-Gaussian distribution	0.0063	Inhomogeneity	0.391913	not significant	0.645745
Mitsuaria_chitosanitabida_g__Mitsuaria	0	2.66e-05	0	0	0	0	1.58e-05	0.000116949	0.000109	Non-Gaussian distribution	0.0419	Inhomogeneity	0.394553	not significant	0.645745
uncultured_Gemmatimonadetes_g__uncultured	0	0.000173047	0	0	1.44e-05	0	0	0	3.73e-06	Non-Gaussian distribution	0.00235	Inhomogeneity	0.396141	not significant	0.645745
Dialister_invisus_g__Dialister	1.35e-05	1.33e-05	0.000450146	0	4.32e-05	0	0	2.92e-05	1.17e-05	Non-Gaussian distribution	0.00371	Inhomogeneity	0.396866	not significant	0.645745
uncultured_bacterium_g__Haemophilus	1.35e-05	0	0	1.33e-05	0.000115156	1.39e-05	0	0	4.43e-05	Non-Gaussian distribution	0.00975	Inhomogeneity	0.397897	not significant	0.645745
Parabacteroides_goldsteinii_g__Parabacteroides	0	0	0	2.67e-05	1.44e-05	0.000124967	0	0	7.59e-05	Non-Gaussian distribution	0.0349	Inhomogeneity	0.398026	not significant	0.645745
uncultured_bacterium_g__0319-7L14	0	0	0	0.000160126	1.44e-05	0	0	0	4.11e-06	Non-Gaussian distribution	0.00291	Inhomogeneity	0.399653	not significant	0.645745
uncultured_bacterium_g__Bacteroides	0	0	1.32e-05	0	0	0.000138852	0	0	4.42e-06	Non-Gaussian distribution	0.00339	Inhomogeneity	0.402366	not significant	0.646942
uncultured_bacterium_g__Clostridium_sensu_stricto_1	1.35e-05	0.000159736	0	0	0	0	3.15e-05	0	4.52e-05	Non-Gaussian distribution	0.0275	Inhomogeneity	0.406778	not significant	0.650845
Paraburkholderia_fungorum_g__Burkholderia-Caballeronia-Paraburkholderia	0.000364899	0.000585698	0.000383948	0.000400315	0.000374257	0.000263819	0.000882807	0.000774786	0.115	Gaussian(Normal) distribution	0.111	Homogeneity	0.411711	not significant	0.65554
Cryobacterium_sp._g__Cryobacterium	0	0	0.000476625	0	5.76e-05	0	0	0	6.36e-06	Non-Gaussian distribution	0.0066	Inhomogeneity	0.41633	not significant	0.656096
uncultured_Porphyromonadaceae_g__Muribaculaceae	0.000108118	1.33e-05	2.65e-05	4e-05	0	9.72e-05	4.73e-05	0.000233898	0.0741	Gaussian(Normal) distribution	0.186	Homogeneity	0.417654	not significant	0.656096
Neisseria_oralis_g__Neisseria	5.41e-05	0	2.65e-05	0	0	0	0	2.92e-05	0.00494	Non-Gaussian distribution	0.372	Homogeneity	0.41996	not significant	0.656096
Flexibacter_sp._g__Chitinophaga	1.35e-05	0	1.32e-05	0	0	0.000194393	0	0	6.18e-06	Non-Gaussian distribution	0.00205	Inhomogeneity	0.422841	not significant	0.656096
Comamonas_testosteroni_g__Comamonas	0	0	0.000304511	0	1.44e-05	1.39e-05	0	1.46e-05	4.73e-06	Non-Gaussian distribution	0.000485	Inhomogeneity	0.423748	not significant	0.656096
gut_metagenome_g__uncultured	0.000162178	0	0	0	0.000100761	0.000138852	9.46e-05	0	0.0315	Non-Gaussian distribution	0.614	Homogeneity	0.424062	not significant	0.656096
uncultured_Nitrospira_g__uncultured	0.000702769	0	0	0	5.76e-05	0	4.73e-05	0	7.46e-06	Non-Gaussian distribution	0.00265	Inhomogeneity	0.429205	not significant	0.660935
uncultured_Hyphomicrobiaceae_g__Hyphomicrobium	0	0	1.32e-05	0	0	0	0	8.77e-05	9.49e-06	Non-Gaussian distribution	0.0121	Inhomogeneity	0.433086	not significant	0.663795
Lactobacillus_acidophilus_g__Lactobacillus	0	0	0	2.67e-05	0	6.94e-05	1.58e-05	0	0.00108	Non-Gaussian distribution	0.173	Homogeneity	0.441781	not significant	0.669691
uncultured_organism_g__Oribacterium	9.46e-05	0	0	0	0	0	1.58e-05	0	1.18e-05	Non-Gaussian distribution	0.0162	Inhomogeneity	0.44272	not significant	0.669691
Prevotella_melaninogenica_g__Prevotella	0.000162178	3.99e-05	2.65e-05	0.00134773	0.000158339	0.000180508	0.000599048	0.00340613	0.00129	Non-Gaussian distribution	0.177	Homogeneity	0.443058	not significant	0.669691
Devosia_sp._g__Devosia	1.35e-05	1.33e-05	0	0	1.44e-05	1.39e-05	1.58e-05	0	0.00376	Non-Gaussian distribution	0.942	Homogeneity	0.449784	not significant	0.672321
Bifidobacterium_pseudolongum_g__Bifidobacterium	0	0	0	1.33e-05	0	0	0	7.31e-05	1.42e-05	Non-Gaussian distribution	0.0205	Inhomogeneity	0.451615	not significant	0.672321
uncultured_bacterium_g__Anaeroplasma	1.35e-05	0	0	0	7.2e-05	0	0	0	1.52e-05	Non-Gaussian distribution	0.0223	Inhomogeneity	0.454971	not significant	0.672321
Parabacteroides_distasonis_g__Parabacteroides	0	0	0.000225073	0	0.000115156	1.39e-05	0.000157644	0.000146186	0.076	Gaussian(Normal) distribution	0.395	Homogeneity	0.455112	not significant	0.672321
Cetobacterium_sp._g__ZOR0006	4.05e-05	0	1.32e-05	0	0	6.94e-05	4.73e-05	0	0.0296	Non-Gaussian distribution	0.348	Homogeneity	0.458379	not significant	0.672321
uncultured_Nitrospirae_g__uncultured	9.46e-05	2.66e-05	1.32e-05	4e-05	8.64e-05	8.33e-05	4.73e-05	2.92e-05	0.257	Gaussian(Normal) distribution	0.695	Homogeneity	0.458635	not significant	0.672321
Bifidobacterium_bifidum_g__Bifidobacterium	0.000229751	0	0	4e-05	1.44e-05	0	0	7.31e-05	0.000723	Non-Gaussian distribution	0.0922	Homogeneity	0.459146	not significant	0.672321
Azospirillum_lipoferum_g__Azospirillum	0	9.32e-05	0	0.000573785	1.44e-05	0.000124967	0	8.77e-05	0.000395	Non-Gaussian distribution	0.0331	Inhomogeneity	0.463923	not significant	0.676296
Lactobacillus_murinus_g__Lactobacillus	0.000283811	0.000173047	2.65e-05	0.000240189	0.000187128	9.72e-05	0.000204937	0.000672456	0.0393	Non-Gaussian distribution	0.204	Homogeneity	0.46735	not significant	0.677115
Alistipes_shahii_g__Alistipes	0.000783858	0	1.32e-05	0	4.32e-05	0	6.31e-05	8.77e-05	2.02e-05	Non-Gaussian distribution	0.0034	Inhomogeneity	0.47046	not significant	0.677115
Bifidobacterium_longum_g__Bifidobacterium	0	0	0	0.000400315	0	0	3.15e-05	5.85e-05	2.15e-05	Non-Gaussian distribution	0.0101	Inhomogeneity	0.471851	not significant	0.677115
uncultured_bacterium_g__Blastococcus	0	0	0	4e-05	0	1.39e-05	0	0.000116949	0.000298	Non-Gaussian distribution	0.122	Homogeneity	0.477475	not significant	0.677115
Sphingomonas_paucimobilis_g__Sphingomonas	0.000121633	0.000279538	0.000264792	0.000226845	8.64e-05	8.33e-05	0.000709399	0.000497032	0.131	Gaussian(Normal) distribution	0.0384	Inhomogeneity	0.478233	not significant	0.677115
uncultured_bacterium_g__[Eubacterium]_ventriosum_group	0	1.33e-05	0	0	0	0	0	5.85e-05	2.42e-05	Non-Gaussian distribution	0.0378	Inhomogeneity	0.479705	not significant	0.677115
Dorea_sp._g__Lachnoclostridium	1.35e-05	2.66e-05	0	0	0	1.39e-05	4.73e-05	1.46e-05	0.0871	Gaussian(Normal) distribution	0.475	Homogeneity	0.481091	not significant	0.677115
uncultured_bacterium_g__Flavisolibacter	8.11e-05	0	0	0	4.32e-05	0.000124967	1.58e-05	0	0.0155	Non-Gaussian distribution	0.616	Homogeneity	0.483036	not significant	0.677115
unidentified_g__Muribaculaceae	0.00062168	0	0	0	0.000316679	0.000124967	0.000662105	0.000116949	0.0321	Non-Gaussian distribution	0.753	Homogeneity	0.484603	not significant	0.677115
Prevotellaceae_bacterium_g__Alloprevotella	1.35e-05	0	0	1.33e-05	0	0	4.73e-05	1.46e-05	0.00416	Non-Gaussian distribution	0.116	Homogeneity	0.485338	not significant	0.677115
Bosea_sp._g__Bosea	0.000202722	2.66e-05	3.97e-05	0.000293564	0.000100761	0.000138852	9.46e-05	0.000716311	0.00957	Non-Gaussian distribution	0.197	Homogeneity	0.487192	not significant	0.677115
Clostridiales_bacterium_g__Lachnospiraceae_NK4A136_group	4.05e-05	0	1.32e-05	8.01e-05	4.32e-05	2.78e-05	1.58e-05	0.000146186	0.0861	Gaussian(Normal) distribution	0.412	Homogeneity	0.50162	not significant	0.690552
uncultured_organism_g__Prevotellaceae_NK3B31_group	0	0	0	1.33e-05	1.44e-05	1.39e-05	0	0	0.000788	Non-Gaussian distribution	0.742	Homogeneity	0.503281	not significant	0.690552
Gardnerella_vaginalis_g__Gardnerella	0	1.33e-05	0	0	1.44e-05	1.39e-05	0	0	0.000788	Non-Gaussian distribution	0.742	Homogeneity	0.503281	not significant	0.690552
uncultured_bacterium_g__Oscillibacter	1.35e-05	1.33e-05	0.000105917	2.67e-05	4.32e-05	0	0.000189173	5.85e-05	0.0604	Gaussian(Normal) distribution	0.346	Homogeneity	0.50554	not significant	0.690552
uncultured_organism_g__Fusicatenibacter	0.000459503	0	2.65e-05	0.000186814	1.44e-05	0.000138852	6.31e-05	0.000146186	0.0388	Non-Gaussian distribution	0.0794	Homogeneity	0.507635	not significant	0.690552
uncultured_actinobacterium_g__uncultured	0	0	0.000158875	0.00028022	5.76e-05	0	0	0.00130105	0.000119	Non-Gaussian distribution	0.0313	Inhomogeneity	0.509492	not significant	0.690552
Kosakonia_cowanii_g__Kosakonia	1.35e-05	0	0	6.67e-05	0	0	3.15e-05	0	0.00145	Non-Gaussian distribution	0.279	Homogeneity	0.51766	not significant	0.698735
Prevotella_nanceiensis_g__Prevotella	0.00740611	0.000212981	0.000463386	0.00225511	0.000518202	0.000374901	0.00111927	0.00343537	0.00944	Non-Gaussian distribution	0.194	Homogeneity	0.525655	not significant	0.705531
Bacteroides_ovatus_g__Bacteroides	0	0	9.27e-05	0	0	2.78e-05	0	0	5.02e-05	Non-Gaussian distribution	0.0797	Homogeneity	0.527429	not significant	0.705531
uncultured_bacterium_g__Prevotellaceae_Ga6A1_group	0	0	1.32e-05	0	4.32e-05	0	0	0	5.28e-05	Non-Gaussian distribution	0.0837	Homogeneity	0.531283	not significant	0.705531
uncultured_bacterium_g__Anaeromyxobacter	5.41e-05	0	0	0	2.88e-05	0	9.46e-05	0	0.00369	Non-Gaussian distribution	0.432	Homogeneity	0.531299	not significant	0.705531
uncultured_bacterium_g__Tuzzerella	2.7e-05	0	0	1.33e-05	0	2.78e-05	4.73e-05	0	0.0435	Non-Gaussian distribution	0.364	Homogeneity	0.535158	not significant	0.70779
uncultured_bacterium_g__Massilia	1.35e-05	3.99e-05	6.62e-05	0	4.32e-05	2.78e-05	6.31e-05	2.92e-05	0.824	Gaussian(Normal) distribution	0.364	Homogeneity	0.539609	not significant	0.710257
uncultured_bacterium_g__SJA-15	0	0	0	6.67e-05	0	0.000208278	0	0	5.99e-05	Non-Gaussian distribution	0.0947	Homogeneity	0.541355	not significant	0.710257
unidentified_g__Blautia	1.35e-05	0	1.32e-05	1.33e-05	2.88e-05	1.39e-05	0	1.46e-05	0.0747	Gaussian(Normal) distribution	0.375	Homogeneity	0.545944	not significant	0.711843
uncultured_bacterium_g__Subdoligranulum	8.11e-05	0	0	0	1.44e-05	1.39e-05	0	0	7.72e-05	Non-Gaussian distribution	0.0272	Inhomogeneity	0.546904	not significant	0.711843
uncultured_Acidobacteria_g__uncultured	5.41e-05	0	0	8.01e-05	2.88e-05	0	4.73e-05	0	0.0567	Gaussian(Normal) distribution	0.391	Homogeneity	0.554332	not significant	0.715289
uncultured_bacterium_g__Gaiella	0	1.33e-05	0	0.000120094	7.2e-05	0	3.15e-05	0.000131567	0.0419	Non-Gaussian distribution	0.969	Homogeneity	0.55474	not significant	0.715289
Capnocytophaga_granulosa_g__Capnocytophaga	2.7e-05	5.32e-05	0.000185354	2.67e-05	0.000100761	5.55e-05	0.000236466	4.39e-05	0.0353	Non-Gaussian distribution	0.808	Homogeneity	0.558162	not significant	0.715289
Campylobacter_concisus_g__Campylobacter	0	0	0.000264792	0.000200157	4.32e-05	5.55e-05	0.000173409	0	0.0729	Gaussian(Normal) distribution	0.341	Homogeneity	0.558275	not significant	0.715289
uncultured_proteobacterium_g__SC-I-84	0	3.99e-05	0	0	0	1.39e-05	0	0	7.49e-05	Non-Gaussian distribution	0.118	Homogeneity	0.560918	not significant	0.71588
Staphylococcus_succinus_g__Staphylococcus	0.000175692	0	0	0	0	0.000263819	7.88e-05	1.46e-05	0.0063	Non-Gaussian distribution	0.608	Homogeneity	0.566648	not significant	0.72039
uncultured_bacterium_g__Erysipelatoclostridium	0	1.33e-05	1.32e-05	0	1.44e-05	0	0	0	0.000876	Non-Gaussian distribution	0.923	Homogeneity	0.585622	not significant	0.737529
uncultured_bacterium_g__Subgroup_23	1.35e-05	0	0	1.33e-05	0	0	0	1.46e-05	0.000904	Non-Gaussian distribution	0.926	Homogeneity	0.587168	not significant	0.737529
uncultured_soil_g__Nitrospira	6.76e-05	0	1.32e-05	0	1.44e-05	2.78e-05	0	0.00010233	0.0226	Non-Gaussian distribution	0.582	Homogeneity	0.588701	not significant	0.737529
Clostridiales_bacterium_g__Clostridia_UCG-014	1.35e-05	0	1.32e-05	0	0	0	0	1.46e-05	0.000941	Non-Gaussian distribution	0.93	Homogeneity	0.589456	not significant	0.737529
uncultured_organism_g__Sutterella	0	0	1.32e-05	4e-05	0	1.39e-05	1.58e-05	0	0.0143	Non-Gaussian distribution	0.23	Homogeneity	0.591372	not significant	0.737529
uncultured_bacterium_g__Roseburia	0.000364899	0.000465896	0	0	1.44e-05	0	1.58e-05	0.000438558	0.00274	Non-Gaussian distribution	0.839	Homogeneity	0.596917	not significant	0.741624
uncultured_bacterium_g__Parabacteroides	0.000121633	5.32e-05	0.000410428	2.67e-05	0.000100761	6.94e-05	0.000220702	0.000497032	0.0685	Gaussian(Normal) distribution	0.874	Homogeneity	0.618087	not significant	0.764428
uncultured_organism_g__Monoglobus	0	0	6.62e-05	0	0	0	1.58e-05	1.46e-05	0.000245	Non-Gaussian distribution	0.0576	Homogeneity	0.619932	not significant	0.764428
uncultured_soil_g__uncultured	0.000135148	0	0	0.000200157	0	0.000152737	0	5.85e-05	0.0347	Non-Gaussian distribution	0.599	Homogeneity	0.63357	not significant	0.778319
uncultured_bacterium_g__Intestinimonas	0	0	0	1.33e-05	2.88e-05	0	0	0	0.000144	Non-Gaussian distribution	0.236	Homogeneity	0.642462	not significant	0.78367
metagenome_g__Lachnospiraceae_ND3007_group	0	0	0	0.000120094	0	5.55e-05	0	0	0.000144	Non-Gaussian distribution	0.237	Homogeneity	0.642705	not significant	0.78367
uncultured_bacterium_g__S0134_terrestrial_group	0.000148663	0	1.32e-05	0	2.88e-05	0.000124967	7.88e-05	1.46e-05	0.0586	Gaussian(Normal) distribution	0.564	Homogeneity	0.645707	not significant	0.784414
uncultured_bacterium_g__SC-I-84	8.11e-05	7.99e-05	0	1.33e-05	0.000115156	4.17e-05	7.88e-05	0	0.245	Gaussian(Normal) distribution	0.823	Homogeneity	0.65603	not significant	0.792049
uncultured_bacterium_g__Treponema	0.000135148	1.33e-05	0.00034423	8.01e-05	0.00012955	8.33e-05	0.000173409	4.39e-05	0.172	Gaussian(Normal) distribution	0.159	Homogeneity	0.658867	not significant	0.792049
uncultured_Alphaproteobacteria_g__uncultured	0.000108118	0	1.32e-05	2.67e-05	5.76e-05	8.33e-05	6.31e-05	0	0.456	Gaussian(Normal) distribution	0.624	Homogeneity	0.659236	not significant	0.792049
Helicobacter_bilis_g__Helicobacter	1.35e-05	7.99e-05	0	0	5.76e-05	2.78e-05	3.15e-05	1.46e-05	0.267	Gaussian(Normal) distribution	0.247	Homogeneity	0.667997	not significant	0.799646
Capnocytophaga_leadbetteri_g__Capnocytophaga	0	0	0	0.000106751	4.32e-05	2.78e-05	9.46e-05	0	0.019	Non-Gaussian distribution	0.638	Homogeneity	0.673793	not significant	0.803651
uncultured_organism_g__Rikenellaceae_RC9_gut_group	5.41e-05	0	0	0	5.76e-05	0	0	2.92e-05	0.00262	Non-Gaussian distribution	0.974	Homogeneity	0.687034	not significant	0.816475
Rodentibacter_heylii_g__Rodentibacter	0.000229751	0.000226293	0.000251552	0.000266877	0.000143945	8.33e-05	0.000914336	0.000160805	0.000577	Non-Gaussian distribution	0.00053	Inhomogeneity	0.692054	not significant	0.819472
uncultured_bacterium_g__Angustibacter	2.7e-05	0	0	0	0	0	0	1.46e-05	0.000182	Non-Gaussian distribution	0.338	Homogeneity	0.700233	not significant	0.82354
unidentified_g__Lachnospiraceae_NK4A136_group	0	0	0.00031775	0	1.44e-05	0	0	0.000160805	0.000305	Non-Gaussian distribution	0.275	Homogeneity	0.701337	not significant	0.82354
uncultured_organism_g__uncultured	0	1.33e-05	0	0.00017347	2.88e-05	1.39e-05	1.58e-05	5.85e-05	0.00136	Non-Gaussian distribution	0.0453	Inhomogeneity	0.703022	not significant	0.82354
Dialister_sp._g__Dialister	5.41e-05	0	0.000278032	0	5.76e-05	2.78e-05	0.000110351	2.92e-05	0.00846	Non-Gaussian distribution	0.0738	Homogeneity	0.711144	not significant	0.83009
uncultured_bacterium_g__Prevotellaceae_UCG-001	0.000229751	0.0007055	0.000410428	0.000213501	0.000201523	0.000388786	0.000599048	0.000570125	0.305	Gaussian(Normal) distribution	0.73	Homogeneity	0.744603	not significant	0.866063
uncultured_delta_g__Sva0485	5.41e-05	0	0	0.000160126	1.44e-05	0	0.000189173	8.77e-05	0.0568	Gaussian(Normal) distribution	0.827	Homogeneity	0.748715	not significant	0.867768
Clostridioides_difficile_g__Clostridioides	2.7e-05	0	0	0	0	4.17e-05	0	0	0.000194	Non-Gaussian distribution	0.492	Homogeneity	0.777276	not significant	0.894585
uncultured_bacterium_g__MB-A2-108	2.7e-05	0	3.97e-05	0.00017347	2.88e-05	2.78e-05	4.73e-05	8.77e-05	0.0264	Non-Gaussian distribution	0.13	Homogeneity	0.77793	not significant	0.894585
uncultured_bacterium_g__Lachnospira	0.000216237	0.000279538	0.000476625	9.34e-05	0.000215917	0.000138852	0.000488697	0.000350846	0.498	Gaussian(Normal) distribution	0.952	Homogeneity	0.782115	not significant	0.894585
uncultured_bacterium_g__[Eubacterium]_siraeum_group	0	0	5.3e-05	0.000133438	1.44e-05	0	7.88e-05	0.000146186	0.0677	Gaussian(Normal) distribution	0.923	Homogeneity	0.783184	not significant	0.894585
uncultured_bacterium_g__Gemmatimonas	2.7e-05	5.32e-05	2.65e-05	0.000186814	2.88e-05	1.39e-05	3.15e-05	0.000160805	0.00358	Non-Gaussian distribution	0.857	Homogeneity	0.78549	not significant	0.894585
Lactobacillus_kalixensis_g__Lactobacillus	0	1.33e-05	0	5.34e-05	0	0	4.73e-05	0	0.00119	Non-Gaussian distribution	0.915	Homogeneity	0.788704	not significant	0.895138
metagenome_g__Prevotella	0.000729799	0.000692189	0.000595782	0.00309577	0.000647752	0.000416557	0.00200208	0.00127182	0.0222	Non-Gaussian distribution	0.402	Homogeneity	0.791958	not significant	0.895731
uncultured_Alistipes_g__Alistipes	0	0	0.000119156	0	0	1.39e-05	0.000157644	0	0.000467	Non-Gaussian distribution	0.686	Homogeneity	0.79656	not significant	0.897841
Clostridium_sp._g__Roseburia	0	0	0.000291271	0	0	0.000208278	0	0	0.000178	Non-Gaussian distribution	0.594	Homogeneity	0.824415	not significant	0.926056
Burkholderiales_bacterium_g__Parasutterella	0	0	0	4e-05	1.44e-05	0	1.58e-05	0	0.00216	Non-Gaussian distribution	0.207	Homogeneity	0.829808	not significant	0.927418
uncultured_delta_g__Ellin6067	0	0	0.000516344	0	0.000100761	0.000138852	0.000157644	0	0.00297	Non-Gaussian distribution	0.0616	Homogeneity	0.831283	not significant	0.927418
uncultured_Hyphomicrobiaceae_g__uncultured	0	0	0	0.000160126	0	0	0	0.000116949	0.000173	Non-Gaussian distribution	0.617	Homogeneity	0.83484	not significant	0.928178
Vibrio_lentus_g__Vibrio	1.35e-05	1.33e-05	0.000172115	9.34e-05	0	4.17e-05	6.31e-05	0.000146186	0.295	Gaussian(Normal) distribution	0.734	Homogeneity	0.83963	not significant	0.928178
uncultured_organism_g__Peptostreptococcus	0	0.000226293	0	0.000146782	8.64e-05	0.000138852	9.46e-05	0	0.257	Gaussian(Normal) distribution	0.305	Homogeneity	0.840454	not significant	0.928178
uncultured_bacterium_g__PLTA13	0.000148663	0	6.62e-05	0.000266877	0.00012955	0.000124967	0.000252231	2.92e-05	0.561	Gaussian(Normal) distribution	0.714	Homogeneity	0.859708	not significant	0.946255
Pasteurellaceae_bacterium_g__Rodentibacter	8.11e-05	5.32e-05	0.000940011	0.000253533	0.000100761	0.000111082	0.000331053	0.000613981	0.0438	Non-Gaussian distribution	0.395	Homogeneity	0.864492	not significant	0.946508
Rothia_mucilaginosa_g__Rothia	0	0.00019967	5.3e-05	0.000213501	1.44e-05	0	0.000220702	0.000292372	0.088	Gaussian(Normal) distribution	0.607	Homogeneity	0.871406	not significant	0.946508
Bacteroides_cellulosilyticus_g__Bacteroides	0	0	0	0.000120094	0	1.39e-05	1.58e-05	0.000116949	0.000642	Non-Gaussian distribution	0.865	Homogeneity	0.87479	not significant	0.946508
uncultured_beta_g__TRA3-20	0	0	0	0.00017347	1.44e-05	9.72e-05	9.46e-05	0	0.0116	Non-Gaussian distribution	0.414	Homogeneity	0.876483	not significant	0.946508
uncultured_bacterium_g__Nocardioides	0	3.99e-05	0	1.33e-05	0	0	0	4.39e-05	0.0015	Non-Gaussian distribution	0.805	Homogeneity	0.87748	not significant	0.946508
Bacteroides_massiliensis_g__Bacteroides	0.000175692	0	0	0	4.32e-05	2.78e-05	4.73e-05	2.92e-05	0.00263	Non-Gaussian distribution	0.00533	Inhomogeneity	0.878534	not significant	0.946508
metagenome_g__Leptothrix	0	0	0	9.34e-05	0	0	0	0.000116949	0.000144	Non-Gaussian distribution	0.72	Homogeneity	0.880137	not significant	0.946508
uncultured_Bacteroidales_g__Alloprevotella	9.46e-05	0.00019967	0.000781136	0.000293564	0.000388651	4.17e-05	0.000157644	0.000657837	0.287	Gaussian(Normal) distribution	0.861	Homogeneity	0.884954	not significant	0.946869
uncultured_bacterium_g__Sutterella	0	2.66e-05	0	1.33e-05	0	1.39e-05	1.58e-05	1.46e-05	0.113	Gaussian(Normal) distribution	0.398	Homogeneity	0.886247	not significant	0.946869
Bacteroides_thetaiotaomicron_g__Bacteroides	0	1.33e-05	0	0	0	0	1.58e-05	0	0.000125	Non-Gaussian distribution	0.783	Homogeneity	0.907603	not significant	0.96067
uncultured_bacterium_g__CAG-56	0	1.33e-05	0	0	0	0	1.58e-05	0	0.000125	Non-Gaussian distribution	0.783	Homogeneity	0.907603	not significant	0.96067
Bacteroides_coprocola_g__Bacteroides	0.000351385	0.000119802	0.00034423	0.000813974	7.2e-05	5.55e-05	0.000204937	0.00115487	0.054	Gaussian(Normal) distribution	0.357	Homogeneity	0.909865	not significant	0.96067
[Eubacterium]_siraeum_g__[Eubacterium]_siraeum_group	0.000297325	1.33e-05	1.32e-05	0.000106751	0	0	1.58e-05	0.000365465	0.0044	Non-Gaussian distribution	0.636	Homogeneity	0.91615	not significant	0.96067
Fusobacterium_mortiferum_g__Fusobacterium	0.000189207	0	2.65e-05	0	0	0	0	0.000248516	0.000562	Non-Gaussian distribution	0.621	Homogeneity	0.918663	not significant	0.96067
metagenome_g__uncultured	1.35e-05	1.33e-05	1.32e-05	0.000306908	0	0	3.15e-05	0.000277753	0.000509	Non-Gaussian distribution	0.888	Homogeneity	0.927725	not significant	0.96067
uncultured_organism_g__Granulicatella	0	9.32e-05	0	0	1.44e-05	2.78e-05	1.58e-05	4.39e-05	0.0277	Non-Gaussian distribution	0.0752	Homogeneity	0.931544	not significant	0.96067
Faecalibacterium_prausnitzii_g__Faecalibacterium	0.00348682	0.000159736	0.000503105	0.00464365	0.000561385	0.000236049	0.00110351	0.00757243	0.0347	Non-Gaussian distribution	0.472	Homogeneity	0.937056	not significant	0.96067
Weeksella_sp._g__Weeksella	1.35e-05	0	1.32e-05	4e-05	0	0	0	7.31e-05	0.00649	Non-Gaussian distribution	0.233	Homogeneity	0.939167	not significant	0.96067
Alistipes_sp._g__Alistipes	2.7e-05	1.33e-05	1.32e-05	0	4.32e-05	1.39e-05	0	0	0.108	Gaussian(Normal) distribution	0.339	Homogeneity	0.940573	not significant	0.96067
metagenome_g__67-14	0	2.66e-05	0	0	1.44e-05	0	0	1.46e-05	0.00463	Non-Gaussian distribution	0.466	Homogeneity	0.941617	not significant	0.96067
uncultured_bacterium_g__Parasutterella	0	0	9.27e-05	0	5.76e-05	2.78e-05	0	1.46e-05	0.0155	Non-Gaussian distribution	0.322	Homogeneity	0.946768	not significant	0.96067
Janibacter_sp._g__Janibacter	0	0	0	1.33e-05	0	0	0	1.46e-05	9.49e-05	Non-Gaussian distribution	0.881	Homogeneity	0.949657	not significant	0.96067
Capnocytophaga_sputigena_g__Capnocytophaga	0	0	0	1.33e-05	0	0	0	1.46e-05	9.49e-05	Non-Gaussian distribution	0.881	Homogeneity	0.949657	not significant	0.96067
Prevotella_copri_g__Prevotella	0	0	1.32e-05	0	1.44e-05	0	0	0	9.26e-05	Non-Gaussian distribution	0.889	Homogeneity	0.953012	not significant	0.96067
uncultured_beta_g__Methylibium	0	0	0	1.33e-05	1.44e-05	0	0	0	8.99e-05	Non-Gaussian distribution	0.899	Homogeneity	0.957072	not significant	0.96067
uncultured_bacterium_g__Prevotella	0.000432473	0.000186359	0.000291271	0.00225511	0.000230312	0.000388786	0.000740928	0.00194427	0.00798	Non-Gaussian distribution	0.707	Homogeneity	0.957455	not significant	0.96067
Agrobacterium_radiobacter_g__Allorhizobium-Neorhizobium-Pararhizobium-Rhizobium	0.000473018	9.32e-05	0.000450146	0.000587129	0.000331073	0.000236049	0.000362582	0.000643218	0.959	Gaussian(Normal) distribution	0.75	Homogeneity	0.957675	not significant	0.96067
Streptococcus_gallolyticus_g__Streptococcus	1.35e-05	0	0	0	0	0	0	1.46e-05	8.95e-05	Non-Gaussian distribution	0.9	Homogeneity	0.957681	not significant	0.96067
uncultured_bacterium_g__Turicibacter	6.76e-05	0	0	0	0	0	0	7.31e-05	8.94e-05	Non-Gaussian distribution	0.9	Homogeneity	0.957741	not significant	0.96067
uncultured_actinobacterium_g__Gaiella	0	0	1.32e-05	0	0	1.39e-05	0	0	8.01e-05	Non-Gaussian distribution	0.934	Homogeneity	0.972054	not significant	0.972054
